# Supplementary material for: Therapeutic targets and signaling mechanisms of dasatinib activity against radiation skin ulcer
Source: Front Public Health. 2022 Nov 30;10:1031038. doi: 10.3389/fpubh.2022.1031038 (PMC9749824; doi:10.3389/fpubh.2022.1031038)
Supplement: Supplementary Table 1 — The pathological targets of radiation skin ulcer form GeneCards database. [file Table_1.xlsx]

## Sheet: Sheet1
Gene Symbol	Description	Category	Gifts	GC Id	Relevance score	GeneCards Link
TP53	Tumor Protein P53	Protein Coding	51	GC17M007661	85.3179	https://www.genecards.org/cgi-bin/carddisp.pl?gene=TP53
PIK3CA	Phosphatidylinositol-4,5-Bisphosphate 3-Kinase Catalytic Subunit Alpha	Protein Coding	51	GC03P179148	62.487	https://www.genecards.org/cgi-bin/carddisp.pl?gene=PIK3CA
FBN1	Fibrillin 1	Protein Coding	46	GC15M048408	58.6522	https://www.genecards.org/cgi-bin/carddisp.pl?gene=FBN1
IL6	Interleukin 6	Protein Coding	48	GC07P022725	58.2856	https://www.genecards.org/cgi-bin/carddisp.pl?gene=IL6
AKT1	AKT Serine/Threonine Kinase 1	Protein Coding	51	GC14M104769	55.7627	https://www.genecards.org/cgi-bin/carddisp.pl?gene=AKT1
TYR	Tyrosinase	Protein Coding	46	GC11P089177	54.558	https://www.genecards.org/cgi-bin/carddisp.pl?gene=TYR
IL10	Interleukin 10	Protein Coding	46	GC01M206767	54.4578	https://www.genecards.org/cgi-bin/carddisp.pl?gene=IL10
MC1R	Melanocortin 1 Receptor	Protein Coding	46	GC16P089912	53.5576	https://www.genecards.org/cgi-bin/carddisp.pl?gene=MC1R
COL7A1	Collagen Type VII Alpha 1 Chain	Protein Coding	44	GC03M048564	52.3591	https://www.genecards.org/cgi-bin/carddisp.pl?gene=COL7A1
EGFR	Epidermal Growth Factor Receptor	Protein Coding	52	GC07P055019	52.0866	https://www.genecards.org/cgi-bin/carddisp.pl?gene=EGFR
TNF	Tumor Necrosis Factor	Protein Coding	50	GC06P073386	52.0626	https://www.genecards.org/cgi-bin/carddisp.pl?gene=TNF
DSP	Desmoplakin	Protein Coding	48	GC06P007541	51.5212	https://www.genecards.org/cgi-bin/carddisp.pl?gene=DSP
PTEN	Phosphatase And Tensin Homolog	Protein Coding	50	GC10P089442	48.2872	https://www.genecards.org/cgi-bin/carddisp.pl?gene=PTEN
HRAS	HRas Proto-Oncogene, GTPase	Protein Coding	50	GC11M002427	47.903	https://www.genecards.org/cgi-bin/carddisp.pl?gene=HRAS
TERT	Telomerase Reverse Transcriptase	Protein Coding	50	GC05M001253	47.6907	https://www.genecards.org/cgi-bin/carddisp.pl?gene=TERT
BRAF	B-Raf Proto-Oncogene, Serine/Threonine Kinase	Protein Coding	51	GC07M140728	46.5808	https://www.genecards.org/cgi-bin/carddisp.pl?gene=BRAF
ATM	ATM Serine/Threonine Kinase	Protein Coding	51	GC11P108222	46.3789	https://www.genecards.org/cgi-bin/carddisp.pl?gene=ATM
NOD2	Nucleotide Binding Oligomerization Domain Containing 2	Protein Coding	46	GC16P050693	45.8106	https://www.genecards.org/cgi-bin/carddisp.pl?gene=NOD2
PDGFB	Platelet Derived Growth Factor Subunit B	Protein Coding	49	GC22M054541	45.6445	https://www.genecards.org/cgi-bin/carddisp.pl?gene=PDGFB
KRAS	KRAS Proto-Oncogene, GTPase	Protein Coding	49	GC12M025204	45.0459	https://www.genecards.org/cgi-bin/carddisp.pl?gene=KRAS
LMNA	Lamin A/C	Protein Coding	48	GC01P156082	44.512	https://www.genecards.org/cgi-bin/carddisp.pl?gene=LMNA
KIT	KIT Proto-Oncogene, Receptor Tyrosine Kinase	Protein Coding	51	GC04P054657	44.3757	https://www.genecards.org/cgi-bin/carddisp.pl?gene=KIT
IL1B	Interleukin 1 Beta	Protein Coding	46	GC02M112829	44.3251	https://www.genecards.org/cgi-bin/carddisp.pl?gene=IL1B
FLG	Filaggrin	Protein Coding	40	GC01M152274	43.2185	https://www.genecards.org/cgi-bin/carddisp.pl?gene=FLG
CDKN2A	Cyclin Dependent Kinase Inhibitor 2A	Protein Coding	49	GC09M021967	42.5749	https://www.genecards.org/cgi-bin/carddisp.pl?gene=CDKN2A
HLA-DRB1	Major Histocompatibility Complex, Class II, DR Beta 1	Protein Coding	46	GC06M032578	42.4092	https://www.genecards.org/cgi-bin/carddisp.pl?gene=HLA-DRB1
CTNNB1	Catenin Beta 1	Protein Coding	51	GC03P041236	41.3362	https://www.genecards.org/cgi-bin/carddisp.pl?gene=CTNNB1
NRAS	NRAS Proto-Oncogene, GTPase	Protein Coding	47	GC01M114704	40.8394	https://www.genecards.org/cgi-bin/carddisp.pl?gene=NRAS
ERCC2	ERCC Excision Repair 2, TFIIH Core Complex Helicase Subunit	Protein Coding	46	GC19M045349	40.3926	https://www.genecards.org/cgi-bin/carddisp.pl?gene=ERCC2
IFNG	Interferon Gamma	Protein Coding	47	GC12M068154	40.1164	https://www.genecards.org/cgi-bin/carddisp.pl?gene=IFNG
KRT14	Keratin 14	Protein Coding	46	GC17M041582	39.7966	https://www.genecards.org/cgi-bin/carddisp.pl?gene=KRT14
ADAM17	ADAM Metallopeptidase Domain 17	Protein Coding	50	GC02M009488	39.3952	https://www.genecards.org/cgi-bin/carddisp.pl?gene=ADAM17
CTLA4	Cytotoxic T-Lymphocyte Associated Protein 4	Protein Coding	44	GC02P203867	39.3032	https://www.genecards.org/cgi-bin/carddisp.pl?gene=CTLA4
PLEC	Plectin	Protein Coding	42	GC08M144067	39.1157	https://www.genecards.org/cgi-bin/carddisp.pl?gene=PLEC
KRT5	Keratin 5	Protein Coding	46	GC12M052514	38.8288	https://www.genecards.org/cgi-bin/carddisp.pl?gene=KRT5
FGFR3	Fibroblast Growth Factor Receptor 3	Protein Coding	53	GC04P001795	38.6807	https://www.genecards.org/cgi-bin/carddisp.pl?gene=FGFR3
MMP1	Matrix Metallopeptidase 1	Protein Coding	51	GC11M102810	38.0978	https://www.genecards.org/cgi-bin/carddisp.pl?gene=MMP1
HLA-B	Major Histocompatibility Complex, Class I, B	Protein Coding	46	GC06M059025	37.6539	https://www.genecards.org/cgi-bin/carddisp.pl?gene=HLA-B
ITGB4	Integrin Subunit Beta 4	Protein Coding	48	GC17P075721	37.5641	https://www.genecards.org/cgi-bin/carddisp.pl?gene=ITGB4
TLR4	Toll Like Receptor 4	Protein Coding	50	GC09P117704	37.4501	https://www.genecards.org/cgi-bin/carddisp.pl?gene=TLR4
TP63	Tumor Protein P63	Protein Coding	47	GC03P189598	37.2814	https://www.genecards.org/cgi-bin/carddisp.pl?gene=TP63
ERCC6	ERCC Excision Repair 6, Chromatin Remodeling Factor	Protein Coding	45	GC10M049454	36.7664	https://www.genecards.org/cgi-bin/carddisp.pl?gene=ERCC6
KRT1	Keratin 1	Protein Coding	45	GC12M052674	36.4027	https://www.genecards.org/cgi-bin/carddisp.pl?gene=KRT1
COL17A1	Collagen Type XVII Alpha 1 Chain	Protein Coding	44	GC10M104031	36.37	https://www.genecards.org/cgi-bin/carddisp.pl?gene=COL17A1
DCLRE1C	DNA Cross-Link Repair 1C	Protein Coding	43	GC10M014897	35.9974	https://www.genecards.org/cgi-bin/carddisp.pl?gene=DCLRE1C
BRCA1	BRCA1 DNA Repair Associated	Protein Coding	49	GC17M043044	35.727	https://www.genecards.org/cgi-bin/carddisp.pl?gene=BRCA1
TGFB1	Transforming Growth Factor Beta 1	Protein Coding	50	GC19M041301	35.5178	https://www.genecards.org/cgi-bin/carddisp.pl?gene=TGFB1
FAS	Fas Cell Surface Death Receptor	Protein Coding	49	GC10P089458	35.3243	https://www.genecards.org/cgi-bin/carddisp.pl?gene=FAS
VEGFA	Vascular Endothelial Growth Factor A	Protein Coding	47	GC06P043770	35.2812	https://www.genecards.org/cgi-bin/carddisp.pl?gene=VEGFA
XPA	XPA, DNA Damage Recognition And Repair Factor	Protein Coding	45	GC09M097654	35.1133	https://www.genecards.org/cgi-bin/carddisp.pl?gene=XPA
SMO	Smoothened, Frizzled Class Receptor	Protein Coding	49	GC07P131201	34.3273	https://www.genecards.org/cgi-bin/carddisp.pl?gene=SMO
PKP1	Plakophilin 1	Protein Coding	41	GC01P201283	34.3219	https://www.genecards.org/cgi-bin/carddisp.pl?gene=PKP1
COL1A1	Collagen Type I Alpha 1 Chain	Protein Coding	50	GC17M050183	34.3003	https://www.genecards.org/cgi-bin/carddisp.pl?gene=COL1A1
NHEJ1	Non-Homologous End Joining Factor 1	Protein Coding	41	GC02M219107	34.2241	https://www.genecards.org/cgi-bin/carddisp.pl?gene=NHEJ1
KRT10	Keratin 10	Protein Coding	42	GC17M040818	34.1437	https://www.genecards.org/cgi-bin/carddisp.pl?gene=KRT10
KITLG	KIT Ligand	Protein Coding	44	GC12M088492	33.6553	https://www.genecards.org/cgi-bin/carddisp.pl?gene=KITLG
STAT3	Signal Transducer And Activator Of Transcription 3	Protein Coding	50	GC17M042313	33.6254	https://www.genecards.org/cgi-bin/carddisp.pl?gene=STAT3
ELN	Elastin	Protein Coding	44	GC07P074027	33.3299	https://www.genecards.org/cgi-bin/carddisp.pl?gene=ELN
ZMPSTE24	Zinc Metallopeptidase STE24	Protein Coding	41	GC01P040258	33.2832	https://www.genecards.org/cgi-bin/carddisp.pl?gene=ZMPSTE24
CDSN	Corneodesmosin	Protein Coding	41	GC06M031115	33.2628	https://www.genecards.org/cgi-bin/carddisp.pl?gene=CDSN
CCR6	C-C Motif Chemokine Receptor 6	Protein Coding	44	GC06P167111	33.0914	https://www.genecards.org/cgi-bin/carddisp.pl?gene=CCR6
CXCL8	C-X-C Motif Chemokine Ligand 8	Protein Coding	39	GC04P073740	32.9813	https://www.genecards.org/cgi-bin/carddisp.pl?gene=CXCL8
PTGS2	Prostaglandin-Endoperoxide Synthase 2	Protein Coding	48	GC01M186640	32.9058	https://www.genecards.org/cgi-bin/carddisp.pl?gene=PTGS2
FGFR2	Fibroblast Growth Factor Receptor 2	Protein Coding	53	GC10M121478	32.8669	https://www.genecards.org/cgi-bin/carddisp.pl?gene=FGFR2
IL1RN	Interleukin 1 Receptor Antagonist	Protein Coding	48	GC02P119865	32.5242	https://www.genecards.org/cgi-bin/carddisp.pl?gene=IL1RN
MLH1	MutL Homolog 1	Protein Coding	47	GC03P036993	32.462	https://www.genecards.org/cgi-bin/carddisp.pl?gene=MLH1
MSH2	MutS Homolog 2	Protein Coding	47	GC02P047402	32.4029	https://www.genecards.org/cgi-bin/carddisp.pl?gene=MSH2
ERBB2	Erb-B2 Receptor Tyrosine Kinase 2	Protein Coding	53	GC17P039687	32.1903	https://www.genecards.org/cgi-bin/carddisp.pl?gene=ERBB2
FGF2	Fibroblast Growth Factor 2	Protein Coding	45	GC04P122826	32.0893	https://www.genecards.org/cgi-bin/carddisp.pl?gene=FGF2
CDH1	Cadherin 1	Protein Coding	49	GC16P068737	31.9853	https://www.genecards.org/cgi-bin/carddisp.pl?gene=CDH1
IL23R	Interleukin 23 Receptor	Protein Coding	44	GC01P067138	31.9616	https://www.genecards.org/cgi-bin/carddisp.pl?gene=IL23R
HERC2	HECT And RLD Domain Containing E3 Ubiquitin Protein Ligase 2	Protein Coding	44	GC15M028111	31.9143	https://www.genecards.org/cgi-bin/carddisp.pl?gene=HERC2
EGF	Epidermal Growth Factor	Protein Coding	50	GC04P109912	31.8496	https://www.genecards.org/cgi-bin/carddisp.pl?gene=EGF
RELA	RELA Proto-Oncogene, NF-KB Subunit	Protein Coding	49	GC11M065653	31.8173	https://www.genecards.org/cgi-bin/carddisp.pl?gene=RELA
SUFU	SUFU Negative Regulator Of Hedgehog Signaling	Protein Coding	42	GC10P102503	31.5291	https://www.genecards.org/cgi-bin/carddisp.pl?gene=SUFU
MAP2K1	Mitogen-Activated Protein Kinase Kinase 1	Protein Coding	52	GC15P066386	31.5117	https://www.genecards.org/cgi-bin/carddisp.pl?gene=MAP2K1
BRCA2	BRCA2 DNA Repair Associated	Protein Coding	48	GC13P032315	31.3341	https://www.genecards.org/cgi-bin/carddisp.pl?gene=BRCA2
CDKN1A	Cyclin Dependent Kinase Inhibitor 1A	Protein Coding	47	GC06P073574	30.6947	https://www.genecards.org/cgi-bin/carddisp.pl?gene=CDKN1A
PPARG	Peroxisome Proliferator Activated Receptor Gamma	Protein Coding	51	GC03P012287	30.6587	https://www.genecards.org/cgi-bin/carddisp.pl?gene=PPARG
MIR21	MicroRNA 21	RNA Gene	24	GC17P059841	30.6562	https://www.genecards.org/cgi-bin/carddisp.pl?gene=MIR21
ALB	Albumin	Protein Coding	48	GC04P073397	30.6543	https://www.genecards.org/cgi-bin/carddisp.pl?gene=ALB
XPC	XPC Complex Subunit, DNA Damage Recognition And Repair Factor	Protein Coding	45	GC03M019207	30.4485	https://www.genecards.org/cgi-bin/carddisp.pl?gene=XPC
SMARCB1	SWI/SNF Related, Matrix Associated, Actin Dependent Regulator Of Chromatin, Subfamily B, Member 1	Protein Coding	44	GC22P023786	30.3627	https://www.genecards.org/cgi-bin/carddisp.pl?gene=SMARCB1
TYRP1	Tyrosinase Related Protein 1	Protein Coding	45	GC09P012683	30.1325	https://www.genecards.org/cgi-bin/carddisp.pl?gene=TYRP1
BAP1	BRCA1 Associated Protein 1	Protein Coding	45	GC03M052401	30.0966	https://www.genecards.org/cgi-bin/carddisp.pl?gene=BAP1
ELANE	Elastase, Neutrophil Expressed	Protein Coding	47	GC19P001191	29.9726	https://www.genecards.org/cgi-bin/carddisp.pl?gene=ELANE
GJB2	Gap Junction Protein Beta 2	Protein Coding	46	GC13M020187	29.8557	https://www.genecards.org/cgi-bin/carddisp.pl?gene=GJB2
TLR2	Toll Like Receptor 2	Protein Coding	50	GC04P153684	29.8455	https://www.genecards.org/cgi-bin/carddisp.pl?gene=TLR2
DDB2	Damage Specific DNA Binding Protein 2	Protein Coding	45	GC11P047237	29.8387	https://www.genecards.org/cgi-bin/carddisp.pl?gene=DDB2
APC	APC Regulator Of WNT Signaling Pathway	Protein Coding	47	GC05P112707	29.72	https://www.genecards.org/cgi-bin/carddisp.pl?gene=APC
ERCC3	ERCC Excision Repair 3, TFIIH Core Complex Helicase Subunit	Protein Coding	46	GC02M127257	29.4067	https://www.genecards.org/cgi-bin/carddisp.pl?gene=ERCC3
PTCH1	Patched 1	Protein Coding	49	GC09M095442	29.1395	https://www.genecards.org/cgi-bin/carddisp.pl?gene=PTCH1
ERCC4	ERCC Excision Repair 4, Endonuclease Catalytic Subunit	Protein Coding	45	GC16P013920	29.0788	https://www.genecards.org/cgi-bin/carddisp.pl?gene=ERCC4
ERCC1	ERCC Excision Repair 1, Endonuclease Non-Catalytic Subunit	Protein Coding	45	GC19M060054	28.9929	https://www.genecards.org/cgi-bin/carddisp.pl?gene=ERCC1
IL2	Interleukin 2	Protein Coding	44	GC04M122451	28.6489	https://www.genecards.org/cgi-bin/carddisp.pl?gene=IL2
MSH6	MutS Homolog 6	Protein Coding	48	GC02P047695	28.4501	https://www.genecards.org/cgi-bin/carddisp.pl?gene=MSH6
NBN	Nibrin	Protein Coding	46	GC08M089933	28.4222	https://www.genecards.org/cgi-bin/carddisp.pl?gene=NBN
FLG2	Filaggrin 2	Protein Coding	37	GC01M152321	28.3675	https://www.genecards.org/cgi-bin/carddisp.pl?gene=FLG2
STAT1	Signal Transducer And Activator Of Transcription 1	Protein Coding	51	GC02M190908	28.0487	https://www.genecards.org/cgi-bin/carddisp.pl?gene=STAT1
MMP9	Matrix Metallopeptidase 9	Protein Coding	53	GC20P046008	28.0022	https://www.genecards.org/cgi-bin/carddisp.pl?gene=MMP9
IL1A	Interleukin 1 Alpha	Protein Coding	43	GC02M112773	27.9052	https://www.genecards.org/cgi-bin/carddisp.pl?gene=IL1A
RET	Ret Proto-Oncogene	Protein Coding	52	GC10P043082	27.7595	https://www.genecards.org/cgi-bin/carddisp.pl?gene=RET
LRRC56	Leucine Rich Repeat Containing 56	Protein Coding	35	GC11P000518	27.5898	https://www.genecards.org/cgi-bin/carddisp.pl?gene=LRRC56
TNFRSF1A	TNF Receptor Superfamily Member 1A	Protein Coding	48	GC12M006328	27.4884	https://www.genecards.org/cgi-bin/carddisp.pl?gene=TNFRSF1A
SLC45A2	Solute Carrier Family 45 Member 2	Protein Coding	39	GC05M033944	27.4508	https://www.genecards.org/cgi-bin/carddisp.pl?gene=SLC45A2
CHEK2	Checkpoint Kinase 2	Protein Coding	51	GC22M028687	27.4003	https://www.genecards.org/cgi-bin/carddisp.pl?gene=CHEK2
MMP2	Matrix Metallopeptidase 2	Protein Coding	51	GC16P055390	27.396	https://www.genecards.org/cgi-bin/carddisp.pl?gene=MMP2
MIR203A	MicroRNA 203a	RNA Gene	20	GC14P108371	27.3562	https://www.genecards.org/cgi-bin/carddisp.pl?gene=MIR203A
SLC11A1	Solute Carrier Family 11 Member 1	Protein Coding	46	GC02P218382	27.1245	https://www.genecards.org/cgi-bin/carddisp.pl?gene=SLC11A1
ERCC5	ERCC Excision Repair 5, Endonuclease	Protein Coding	44	GC13P102845	26.996	https://www.genecards.org/cgi-bin/carddisp.pl?gene=ERCC5
MRE11	MRE11 Homolog, Double Strand Break Repair Nuclease	Protein Coding	40	GC11M095626	26.8747	https://www.genecards.org/cgi-bin/carddisp.pl?gene=MRE11
PSORS1C1	Psoriasis Susceptibility 1 Candidate 1	Protein Coding	29	GC06P031114	26.7912	https://www.genecards.org/cgi-bin/carddisp.pl?gene=PSORS1C1
IL4	Interleukin 4	Protein Coding	44	GC05P132673	26.6631	https://www.genecards.org/cgi-bin/carddisp.pl?gene=IL4
PDGFRB	Platelet Derived Growth Factor Receptor Beta	Protein Coding	53	GC05M150113	26.6212	https://www.genecards.org/cgi-bin/carddisp.pl?gene=PDGFRB
SMAD4	SMAD Family Member 4	Protein Coding	49	GC18P051028	26.38	https://www.genecards.org/cgi-bin/carddisp.pl?gene=SMAD4
CCND1	Cyclin D1	Protein Coding	50	GC11P069641	26.3521	https://www.genecards.org/cgi-bin/carddisp.pl?gene=CCND1
SMARCE1	SWI/SNF Related, Matrix Associated, Actin Dependent Regulator Of Chromatin, Subfamily E, Member 1	Protein Coding	44	GC17M040624	26.3267	https://www.genecards.org/cgi-bin/carddisp.pl?gene=SMARCE1
CAT	Catalase	Protein Coding	49	GC11P034460	26.1533	https://www.genecards.org/cgi-bin/carddisp.pl?gene=CAT
LAMA3	Laminin Subunit Alpha 3	Protein Coding	45	GC18P023689	26.1128	https://www.genecards.org/cgi-bin/carddisp.pl?gene=LAMA3
FERMT1	FERM Domain Containing Kindlin 1	Protein Coding	42	GC20M006074	26.1025	https://www.genecards.org/cgi-bin/carddisp.pl?gene=FERMT1
MEN1	Menin 1	Protein Coding	45	GC11M064803	25.9972	https://www.genecards.org/cgi-bin/carddisp.pl?gene=MEN1
BCL2	BCL2 Apoptosis Regulator	Protein Coding	49	GC18M063123	25.9091	https://www.genecards.org/cgi-bin/carddisp.pl?gene=BCL2
NLRP3	NLR Family Pyrin Domain Containing 3	Protein Coding	46	GC01P247415	25.7178	https://www.genecards.org/cgi-bin/carddisp.pl?gene=NLRP3
GJA1	Gap Junction Protein Alpha 1	Protein Coding	49	GC06P121436	25.7071	https://www.genecards.org/cgi-bin/carddisp.pl?gene=GJA1
CYLD	CYLD Lysine 63 Deubiquitinase	Protein Coding	48	GC16P050742	25.6583	https://www.genecards.org/cgi-bin/carddisp.pl?gene=CYLD
ADA2	Adenosine Deaminase 2	Protein Coding	33	GC22M017183	25.6424	https://www.genecards.org/cgi-bin/carddisp.pl?gene=ADA2
STAT4	Signal Transducer And Activator Of Transcription 4	Protein Coding	45	GC02M191029	25.6007	https://www.genecards.org/cgi-bin/carddisp.pl?gene=STAT4
CRP	C-Reactive Protein	Protein Coding	45	GC01M159724	25.543	https://www.genecards.org/cgi-bin/carddisp.pl?gene=CRP
MITF	Melanocyte Inducing Transcription Factor	Protein Coding	46	GC03P069788	25.5224	https://www.genecards.org/cgi-bin/carddisp.pl?gene=MITF
LAMC2	Laminin Subunit Gamma 2	Protein Coding	46	GC01P183186	25.3573	https://www.genecards.org/cgi-bin/carddisp.pl?gene=LAMC2
COL3A1	Collagen Type III Alpha 1 Chain	Protein Coding	46	GC02P188974	25.3128	https://www.genecards.org/cgi-bin/carddisp.pl?gene=COL3A1
NF1	Neurofibromin 1	Protein Coding	48	GC17P031094	25.2944	https://www.genecards.org/cgi-bin/carddisp.pl?gene=NF1
IRF5	Interferon Regulatory Factor 5	Protein Coding	46	GC07P128937	25.1241	https://www.genecards.org/cgi-bin/carddisp.pl?gene=IRF5
NTRK1	Neurotrophic Receptor Tyrosine Kinase 1	Protein Coding	48	GC01P156815	25.0186	https://www.genecards.org/cgi-bin/carddisp.pl?gene=NTRK1
CCN2	Cellular Communication Network Factor 2	Protein Coding	38	GC06M131948	25.0107	https://www.genecards.org/cgi-bin/carddisp.pl?gene=CCN2
MET	MET Proto-Oncogene, Receptor Tyrosine Kinase	Protein Coding	52	GC07P116672	24.9856	https://www.genecards.org/cgi-bin/carddisp.pl?gene=MET
COL1A2	Collagen Type I Alpha 2 Chain	Protein Coding	48	GC07P094394	24.8645	https://www.genecards.org/cgi-bin/carddisp.pl?gene=COL1A2
ICAM1	Intercellular Adhesion Molecule 1	Protein Coding	49	GC19P010284	24.7298	https://www.genecards.org/cgi-bin/carddisp.pl?gene=ICAM1
KRT16	Keratin 16	Protein Coding	42	GC17M041609	24.6691	https://www.genecards.org/cgi-bin/carddisp.pl?gene=KRT16
MVK	Mevalonate Kinase	Protein Coding	47	GC12P109573	24.662	https://www.genecards.org/cgi-bin/carddisp.pl?gene=MVK
LORICRIN	Loricrin Cornified Envelope Precursor Protein	Protein Coding	28	GC01P153262	24.5987	https://www.genecards.org/cgi-bin/carddisp.pl?gene=LORICRIN
PLA2G4A	Phospholipase A2 Group IVA	Protein Coding	48	GC01P186798	24.5558	https://www.genecards.org/cgi-bin/carddisp.pl?gene=PLA2G4A
CDK4	Cyclin Dependent Kinase 4	Protein Coding	51	GC12M057743	24.4435	https://www.genecards.org/cgi-bin/carddisp.pl?gene=CDK4
HLA-A	Major Histocompatibility Complex, Class I, A	Protein Coding	46	GC06P073339	24.227	https://www.genecards.org/cgi-bin/carddisp.pl?gene=HLA-A
DSC3	Desmocollin 3	Protein Coding	42	GC18M030990	23.9809	https://www.genecards.org/cgi-bin/carddisp.pl?gene=DSC3
STK11	Serine/Threonine Kinase 11	Protein Coding	48	GC19P001177	23.9207	https://www.genecards.org/cgi-bin/carddisp.pl?gene=STK11
DLL4	Delta Like Canonical Notch Ligand 4	Protein Coding	45	GC15P040929	23.8836	https://www.genecards.org/cgi-bin/carddisp.pl?gene=DLL4
TNFRSF1B	TNF Receptor Superfamily Member 1B	Protein Coding	46	GC01P012167	23.8831	https://www.genecards.org/cgi-bin/carddisp.pl?gene=TNFRSF1B
MIR34A	MicroRNA 34a	RNA Gene	23	GC01M009151	23.8096	https://www.genecards.org/cgi-bin/carddisp.pl?gene=MIR34A
BLM	BLM RecQ Like Helicase	Protein Coding	48	GC15P090717	23.8021	https://www.genecards.org/cgi-bin/carddisp.pl?gene=BLM
PALB2	Partner And Localizer Of BRCA2	Protein Coding	41	GC16M023603	23.772	https://www.genecards.org/cgi-bin/carddisp.pl?gene=PALB2
TGM1	Transglutaminase 1	Protein Coding	45	GC14M024249	23.7447	https://www.genecards.org/cgi-bin/carddisp.pl?gene=TGM1
FBLN5	Fibulin 5	Protein Coding	46	GC14M091869	23.6889	https://www.genecards.org/cgi-bin/carddisp.pl?gene=FBLN5
GNAS	GNAS Complex Locus	Protein Coding	49	GC20P058839	23.6113	https://www.genecards.org/cgi-bin/carddisp.pl?gene=GNAS
FOXP3	Forkhead Box P3	Protein Coding	45	GC0XM049250	23.5644	https://www.genecards.org/cgi-bin/carddisp.pl?gene=FOXP3
FASLG	Fas Ligand	Protein Coding	46	GC01P172628	23.5023	https://www.genecards.org/cgi-bin/carddisp.pl?gene=FASLG
PTPN22	Protein Tyrosine Phosphatase Non-Receptor Type 22	Protein Coding	46	GC01M113813	23.4979	https://www.genecards.org/cgi-bin/carddisp.pl?gene=PTPN22
ABCB1	ATP Binding Cassette Subfamily B Member 1	Protein Coding	50	GC07M087504	23.4359	https://www.genecards.org/cgi-bin/carddisp.pl?gene=ABCB1
NGF	Nerve Growth Factor	Protein Coding	49	GC01M115285	23.4016	https://www.genecards.org/cgi-bin/carddisp.pl?gene=NGF
VDR	Vitamin D Receptor	Protein Coding	50	GC12M047841	23.3979	https://www.genecards.org/cgi-bin/carddisp.pl?gene=VDR
MPO	Myeloperoxidase	Protein Coding	50	GC17M058269	23.3607	https://www.genecards.org/cgi-bin/carddisp.pl?gene=MPO
ASIP	Agouti Signaling Protein	Protein Coding	37	GC20P034386	23.2882	https://www.genecards.org/cgi-bin/carddisp.pl?gene=ASIP
POMC	Proopiomelanocortin	Protein Coding	47	GC02M025160	23.1358	https://www.genecards.org/cgi-bin/carddisp.pl?gene=POMC
TGFBR2	Transforming Growth Factor Beta Receptor 2	Protein Coding	50	GC03P030623	23.1227	https://www.genecards.org/cgi-bin/carddisp.pl?gene=TGFBR2
CASP8	Caspase 8	Protein Coding	50	GC02P201233	23.1089	https://www.genecards.org/cgi-bin/carddisp.pl?gene=CASP8
LIG4	DNA Ligase 4	Protein Coding	46	GC13M108207	23.0139	https://www.genecards.org/cgi-bin/carddisp.pl?gene=LIG4
WRN	WRN RecQ Like Helicase	Protein Coding	44	GC08P031033	23.0103	https://www.genecards.org/cgi-bin/carddisp.pl?gene=WRN
PTPN11	Protein Tyrosine Phosphatase Non-Receptor Type 11	Protein Coding	51	GC12P112418	22.9015	https://www.genecards.org/cgi-bin/carddisp.pl?gene=PTPN11
DSG1	Desmoglein 1	Protein Coding	43	GC18P031318	22.8867	https://www.genecards.org/cgi-bin/carddisp.pl?gene=DSG1
IL17A	Interleukin 17A	Protein Coding	41	GC06P052186	22.8452	https://www.genecards.org/cgi-bin/carddisp.pl?gene=IL17A
HLA-DQB1	Major Histocompatibility Complex, Class II, DQ Beta 1	Protein Coding	42	GC06M059121	22.765	https://www.genecards.org/cgi-bin/carddisp.pl?gene=HLA-DQB1
IGF1	Insulin Like Growth Factor 1	Protein Coding	48	GC12M102395	22.6499	https://www.genecards.org/cgi-bin/carddisp.pl?gene=IGF1
CD28	CD28 Molecule	Protein Coding	45	GC02P203706	22.6032	https://www.genecards.org/cgi-bin/carddisp.pl?gene=CD28
GAST	Gastrin	Protein Coding	40	GC17P041712	22.5901	https://www.genecards.org/cgi-bin/carddisp.pl?gene=GAST
MYC	MYC Proto-Oncogene, BHLH Transcription Factor	Protein Coding	50	GC08P127735	22.5345	https://www.genecards.org/cgi-bin/carddisp.pl?gene=MYC
RAD51	RAD51 Recombinase	Protein Coding	51	GC15P040694	22.4785	https://www.genecards.org/cgi-bin/carddisp.pl?gene=RAD51
PRKDC	Protein Kinase, DNA-Activated, Catalytic Subunit	Protein Coding	49	GC08M047773	22.443	https://www.genecards.org/cgi-bin/carddisp.pl?gene=PRKDC
TWIST2	Twist Family BHLH Transcription Factor 2	Protein Coding	41	GC02P238848	22.3731	https://www.genecards.org/cgi-bin/carddisp.pl?gene=TWIST2
MDM2	MDM2 Proto-Oncogene	Protein Coding	51	GC12P068808	22.3607	https://www.genecards.org/cgi-bin/carddisp.pl?gene=MDM2
INS	Insulin	Protein Coding	46	GC11M002159	22.345	https://www.genecards.org/cgi-bin/carddisp.pl?gene=INS
TNFAIP3	TNF Alpha Induced Protein 3	Protein Coding	46	GC06P137866	22.3407	https://www.genecards.org/cgi-bin/carddisp.pl?gene=TNFAIP3
HFE	Homeostatic Iron Regulator	Protein Coding	43	GC06P026087	22.3132	https://www.genecards.org/cgi-bin/carddisp.pl?gene=HFE
GJB6	Gap Junction Protein Beta 6	Protein Coding	44	GC13M020221	22.2139	https://www.genecards.org/cgi-bin/carddisp.pl?gene=GJB6
CD4	CD4 Molecule	Protein Coding	48	GC12P006786	22.2118	https://www.genecards.org/cgi-bin/carddisp.pl?gene=CD4
BAX	BCL2 Associated X, Apoptosis Regulator	Protein Coding	46	GC19P048954	22.2024	https://www.genecards.org/cgi-bin/carddisp.pl?gene=BAX
SST	Somatostatin	Protein Coding	41	GC03M187668	22.1967	https://www.genecards.org/cgi-bin/carddisp.pl?gene=SST
IL13	Interleukin 13	Protein Coding	42	GC05P132656	22.189	https://www.genecards.org/cgi-bin/carddisp.pl?gene=IL13
NPM1	Nucleophosmin 1	Protein Coding	48	GC05P171387	22.144	https://www.genecards.org/cgi-bin/carddisp.pl?gene=NPM1
CCR1	C-C Motif Chemokine Receptor 1	Protein Coding	45	GC03M046218	22.05	https://www.genecards.org/cgi-bin/carddisp.pl?gene=CCR1
RAF1	Raf-1 Proto-Oncogene, Serine/Threonine Kinase	Protein Coding	52	GC03M012583	22.0448	https://www.genecards.org/cgi-bin/carddisp.pl?gene=RAF1
IRF4	Interferon Regulatory Factor 4	Protein Coding	42	GC06P000391	21.927	https://www.genecards.org/cgi-bin/carddisp.pl?gene=IRF4
CSF2	Colony Stimulating Factor 2	Protein Coding	42	GC05P132073	21.8807	https://www.genecards.org/cgi-bin/carddisp.pl?gene=CSF2
GNAQ	G Protein Subunit Alpha Q	Protein Coding	48	GC09M077716	21.847	https://www.genecards.org/cgi-bin/carddisp.pl?gene=GNAQ
CCL2	C-C Motif Chemokine Ligand 2	Protein Coding	47	GC17P034255	21.7392	https://www.genecards.org/cgi-bin/carddisp.pl?gene=CCL2
IKBKG	Inhibitor Of Nuclear Factor Kappa B Kinase Regulatory Subunit Gamma	Protein Coding	46	GC0XP154541	21.7227	https://www.genecards.org/cgi-bin/carddisp.pl?gene=IKBKG
MTOR	Mechanistic Target Of Rapamycin Kinase	Protein Coding	52	GC01M011106	21.7075	https://www.genecards.org/cgi-bin/carddisp.pl?gene=MTOR
CAV1	Caveolin 1	Protein Coding	46	GC07P116524	21.6811	https://www.genecards.org/cgi-bin/carddisp.pl?gene=CAV1
JAK2	Janus Kinase 2	Protein Coding	51	GC09P004985	21.6251	https://www.genecards.org/cgi-bin/carddisp.pl?gene=JAK2
NFKB1	Nuclear Factor Kappa B Subunit 1	Protein Coding	50	GC04P102501	21.6152	https://www.genecards.org/cgi-bin/carddisp.pl?gene=NFKB1
FLCN	Folliculin	Protein Coding	40	GC17M017206	21.6124	https://www.genecards.org/cgi-bin/carddisp.pl?gene=FLCN
RECQL4	RecQ Like Helicase 4	Protein Coding	42	GC08M145175	21.5654	https://www.genecards.org/cgi-bin/carddisp.pl?gene=RECQL4
CDKN2B	Cyclin Dependent Kinase Inhibitor 2B	Protein Coding	46	GC09M022002	21.5321	https://www.genecards.org/cgi-bin/carddisp.pl?gene=CDKN2B
PIK3R1	Phosphoinositide-3-Kinase Regulatory Subunit 1	Protein Coding	49	GC05P068215	21.5274	https://www.genecards.org/cgi-bin/carddisp.pl?gene=PIK3R1
ITGA6	Integrin Subunit Alpha 6	Protein Coding	49	GC02P172427	21.5116	https://www.genecards.org/cgi-bin/carddisp.pl?gene=ITGA6
PSTPIP1	Proline-Serine-Threonine Phosphatase Interacting Protein 1	Protein Coding	44	GC15P076993	21.4194	https://www.genecards.org/cgi-bin/carddisp.pl?gene=PSTPIP1
GNA11	G Protein Subunit Alpha 11	Protein Coding	46	GC19P003094	21.3061	https://www.genecards.org/cgi-bin/carddisp.pl?gene=GNA11
FGF7	Fibroblast Growth Factor 7	Protein Coding	41	GC15P049423	21.2825	https://www.genecards.org/cgi-bin/carddisp.pl?gene=FGF7
LAMB3	Laminin Subunit Beta 3	Protein Coding	45	GC01M209614	21.1588	https://www.genecards.org/cgi-bin/carddisp.pl?gene=LAMB3
DST	Dystonin	Protein Coding	42	GC06M056457	21.1382	https://www.genecards.org/cgi-bin/carddisp.pl?gene=DST
IL7	Interleukin 7	Protein Coding	40	GC08M078689	21.1285	https://www.genecards.org/cgi-bin/carddisp.pl?gene=IL7
MAPK1	Mitogen-Activated Protein Kinase 1	Protein Coding	50	GC22M021759	21.1071	https://www.genecards.org/cgi-bin/carddisp.pl?gene=MAPK1
CSF3	Colony Stimulating Factor 3	Protein Coding	39	GC17P040015	21.0008	https://www.genecards.org/cgi-bin/carddisp.pl?gene=CSF3
CDKN1B	Cyclin Dependent Kinase Inhibitor 1B	Protein Coding	46	GC12P017727	20.957	https://www.genecards.org/cgi-bin/carddisp.pl?gene=CDKN1B
NOTCH1	Notch Receptor 1	Protein Coding	49	GC09M137103	20.8879	https://www.genecards.org/cgi-bin/carddisp.pl?gene=NOTCH1
TGFBR1	Transforming Growth Factor Beta Receptor 1	Protein Coding	51	GC09P099104	20.8693	https://www.genecards.org/cgi-bin/carddisp.pl?gene=TGFBR1
PMS2	PMS1 Homolog 2, Mismatch Repair System Component	Protein Coding	47	GC07M005973	20.7275	https://www.genecards.org/cgi-bin/carddisp.pl?gene=PMS2
MIR155	MicroRNA 155	RNA Gene	19	GC21P025573	20.6345	https://www.genecards.org/cgi-bin/carddisp.pl?gene=MIR155
B2M	Beta-2-Microglobulin	Protein Coding	47	GC15P044711	20.5797	https://www.genecards.org/cgi-bin/carddisp.pl?gene=B2M
S100A8	S100 Calcium Binding Protein A8	Protein Coding	41	GC01M153391	20.579	https://www.genecards.org/cgi-bin/carddisp.pl?gene=S100A8
SMAD3	SMAD Family Member 3	Protein Coding	48	GC15P067063	20.5556	https://www.genecards.org/cgi-bin/carddisp.pl?gene=SMAD3
IVL	Involucrin	Protein Coding	38	GC01P152881	20.4997	https://www.genecards.org/cgi-bin/carddisp.pl?gene=IVL
RAD50	RAD50 Double Strand Break Repair Protein	Protein Coding	48	GC05P132556	20.4775	https://www.genecards.org/cgi-bin/carddisp.pl?gene=RAD50
IL2RA	Interleukin 2 Receptor Subunit Alpha	Protein Coding	49	GC10M006010	20.4684	https://www.genecards.org/cgi-bin/carddisp.pl?gene=IL2RA
DEFB4A	Defensin Beta 4A	Protein Coding	35	GC08P007895	20.4583	https://www.genecards.org/cgi-bin/carddisp.pl?gene=DEFB4A
IL10RA	Interleukin 10 Receptor Subunit Alpha	Protein Coding	44	GC11P117987	20.4529	https://www.genecards.org/cgi-bin/carddisp.pl?gene=IL10RA
PRTN3	Proteinase 3	Protein Coding	45	GC19P000840	20.3253	https://www.genecards.org/cgi-bin/carddisp.pl?gene=PRTN3
CTSB	Cathepsin B	Protein Coding	50	GC08M011842	20.3222	https://www.genecards.org/cgi-bin/carddisp.pl?gene=CTSB
IL12A	Interleukin 12A	Protein Coding	43	GC03P159988	20.2205	https://www.genecards.org/cgi-bin/carddisp.pl?gene=IL12A
FN1	Fibronectin 1	Protein Coding	49	GC02M215360	20.1206	https://www.genecards.org/cgi-bin/carddisp.pl?gene=FN1
ENG	Endoglin	Protein Coding	46	GC09M127815	20.088	https://www.genecards.org/cgi-bin/carddisp.pl?gene=ENG
KRT17	Keratin 17	Protein Coding	44	GC17M041619	20.0115	https://www.genecards.org/cgi-bin/carddisp.pl?gene=KRT17
XRCC3	X-Ray Repair Cross Complementing 3	Protein Coding	41	GC14M103697	19.9972	https://www.genecards.org/cgi-bin/carddisp.pl?gene=XRCC3
IDH1	Isocitrate Dehydrogenase (NADP(+)) 1	Protein Coding	50	GC02M208236	19.9851	https://www.genecards.org/cgi-bin/carddisp.pl?gene=IDH1
MAP2K2	Mitogen-Activated Protein Kinase Kinase 2	Protein Coding	51	GC19M004090	19.9779	https://www.genecards.org/cgi-bin/carddisp.pl?gene=MAP2K2
SYK	Spleen Associated Tyrosine Kinase	Protein Coding	49	GC09P091768	19.9726	https://www.genecards.org/cgi-bin/carddisp.pl?gene=SYK
CASP3	Caspase 3	Protein Coding	48	GC04M184627	19.9429	https://www.genecards.org/cgi-bin/carddisp.pl?gene=CASP3
BMS1	BMS1 Ribosome Biogenesis Factor	Protein Coding	38	GC10P042782	19.8151	https://www.genecards.org/cgi-bin/carddisp.pl?gene=BMS1
ESR1	Estrogen Receptor 1	Protein Coding	51	GC06P151656	19.7609	https://www.genecards.org/cgi-bin/carddisp.pl?gene=ESR1
HRH2	Histamine Receptor H2	Protein Coding	44	GC05P175659	19.7432	https://www.genecards.org/cgi-bin/carddisp.pl?gene=HRH2
MIR17	MicroRNA 17	RNA Gene	21	GC13P091350	19.7036	https://www.genecards.org/cgi-bin/carddisp.pl?gene=MIR17
SPP1	Secreted Phosphoprotein 1	Protein Coding	45	GC04P087975	19.6746	https://www.genecards.org/cgi-bin/carddisp.pl?gene=SPP1
ALDH18A1	Aldehyde Dehydrogenase 18 Family Member A1	Protein Coding	44	GC10M095605	19.6552	https://www.genecards.org/cgi-bin/carddisp.pl?gene=ALDH18A1
HLA-C	Major Histocompatibility Complex, Class I, C	Protein Coding	44	GC06M059024	19.616	https://www.genecards.org/cgi-bin/carddisp.pl?gene=HLA-C
TREX1	Three Prime Repair Exonuclease 1	Protein Coding	41	GC03P048613	19.5993	https://www.genecards.org/cgi-bin/carddisp.pl?gene=TREX1
JUN	Jun Proto-Oncogene, AP-1 Transcription Factor Subunit	Protein Coding	47	GC01M058780	19.5983	https://www.genecards.org/cgi-bin/carddisp.pl?gene=JUN
MIR205	MicroRNA 205	RNA Gene	20	GC01P209432	19.5548	https://www.genecards.org/cgi-bin/carddisp.pl?gene=MIR205
FLT4	Fms Related Receptor Tyrosine Kinase 4	Protein Coding	50	GC05M180607	19.5113	https://www.genecards.org/cgi-bin/carddisp.pl?gene=FLT4
ABCC6	ATP Binding Cassette Subfamily C Member 6	Protein Coding	46	GC16M016148	19.4853	https://www.genecards.org/cgi-bin/carddisp.pl?gene=ABCC6
IL17F	Interleukin 17F	Protein Coding	41	GC06M059406	19.3782	https://www.genecards.org/cgi-bin/carddisp.pl?gene=IL17F
TET2	Tet Methylcytosine Dioxygenase 2	Protein Coding	44	GC04P105145	19.3264	https://www.genecards.org/cgi-bin/carddisp.pl?gene=TET2
HBB	Hemoglobin Subunit Beta	Protein Coding	45	GC11M006122	19.2356	https://www.genecards.org/cgi-bin/carddisp.pl?gene=HBB
ITGB2	Integrin Subunit Beta 2	Protein Coding	49	GC21M044885	19.2202	https://www.genecards.org/cgi-bin/carddisp.pl?gene=ITGB2
JUP	Junction Plakoglobin	Protein Coding	47	GC17M041754	19.1853	https://www.genecards.org/cgi-bin/carddisp.pl?gene=JUP
BRIP1	BRCA1 Interacting Helicase 1	Protein Coding	47	GC17M061679	19.1622	https://www.genecards.org/cgi-bin/carddisp.pl?gene=BRIP1
RB1	RB Transcriptional Corepressor 1	Protein Coding	46	GC13P048303	19.155	https://www.genecards.org/cgi-bin/carddisp.pl?gene=RB1
MIR146A	MicroRNA 146a	RNA Gene	23	GC05P160485	19.1026	https://www.genecards.org/cgi-bin/carddisp.pl?gene=MIR146A
COL5A1	Collagen Type V Alpha 1 Chain	Protein Coding	46	GC09P134641	19.0527	https://www.genecards.org/cgi-bin/carddisp.pl?gene=COL5A1
EZH2	Enhancer Of Zeste 2 Polycomb Repressive Complex 2 Subunit	Protein Coding	52	GC07M148807	19.0427	https://www.genecards.org/cgi-bin/carddisp.pl?gene=EZH2
ECM1	Extracellular Matrix Protein 1	Protein Coding	45	GC01P150508	19.0314	https://www.genecards.org/cgi-bin/carddisp.pl?gene=ECM1
RTEL1	Regulator Of Telomere Elongation Helicase 1	Protein Coding	40	GC20P063658	18.9786	https://www.genecards.org/cgi-bin/carddisp.pl?gene=RTEL1
RAG1	Recombination Activating 1	Protein Coding	45	GC11P036531	18.966	https://www.genecards.org/cgi-bin/carddisp.pl?gene=RAG1
MIR221	MicroRNA 221	RNA Gene	21	GC0XM045746	18.9355	https://www.genecards.org/cgi-bin/carddisp.pl?gene=MIR221
FANCC	FA Complementation Group C	Protein Coding	46	GC09M095099	18.9233	https://www.genecards.org/cgi-bin/carddisp.pl?gene=FANCC
CCL5	C-C Motif Chemokine Ligand 5	Protein Coding	42	GC17M035871	18.9022	https://www.genecards.org/cgi-bin/carddisp.pl?gene=CCL5
ODC1	Ornithine Decarboxylase 1	Protein Coding	47	GC02M010432	18.9004	https://www.genecards.org/cgi-bin/carddisp.pl?gene=ODC1
XRCC1	X-Ray Repair Cross Complementing 1	Protein Coding	43	GC19M043543	18.8085	https://www.genecards.org/cgi-bin/carddisp.pl?gene=XRCC1
FGFR1	Fibroblast Growth Factor Receptor 1	Protein Coding	53	GC08M038400	18.8028	https://www.genecards.org/cgi-bin/carddisp.pl?gene=FGFR1
MIR126	MicroRNA 126	RNA Gene	23	GC09P136670	18.691	https://www.genecards.org/cgi-bin/carddisp.pl?gene=MIR126
EP300	E1A Binding Protein P300	Protein Coding	49	GC22P041091	18.6388	https://www.genecards.org/cgi-bin/carddisp.pl?gene=EP300
SCN9A	Sodium Voltage-Gated Channel Alpha Subunit 9	Protein Coding	48	GC02M166195	18.6373	https://www.genecards.org/cgi-bin/carddisp.pl?gene=SCN9A
CREBBP	CREB Binding Protein	Protein Coding	51	GC16M006045	18.6342	https://www.genecards.org/cgi-bin/carddisp.pl?gene=CREBBP
ATP2A2	ATPase Sarcoplasmic/Endoplasmic Reticulum Ca2+ Transporting 2	Protein Coding	50	GC12P110280	18.5886	https://www.genecards.org/cgi-bin/carddisp.pl?gene=ATP2A2
LOX	Lysyl Oxidase	Protein Coding	45	GC05M122063	18.5767	https://www.genecards.org/cgi-bin/carddisp.pl?gene=LOX
MBTPS2	Membrane Bound Transcription Factor Peptidase, Site 2	Protein Coding	42	GC0XP021839	18.5578	https://www.genecards.org/cgi-bin/carddisp.pl?gene=MBTPS2
HLA-DQA1	Major Histocompatibility Complex, Class II, DQ Alpha 1	Protein Coding	42	GC06P073422	18.5501	https://www.genecards.org/cgi-bin/carddisp.pl?gene=HLA-DQA1
ERCC8	ERCC Excision Repair 8, CSA Ubiquitin Ligase Complex Subunit	Protein Coding	41	GC05M060886	18.5118	https://www.genecards.org/cgi-bin/carddisp.pl?gene=ERCC8
PRKAR1A	Protein Kinase CAMP-Dependent Type I Regulatory Subunit Alpha	Protein Coding	50	GC17P068879	18.4863	https://www.genecards.org/cgi-bin/carddisp.pl?gene=PRKAR1A
PECAM1	Platelet And Endothelial Cell Adhesion Molecule 1	Protein Coding	40	GC17M064319	18.4612	https://www.genecards.org/cgi-bin/carddisp.pl?gene=PECAM1
IL5	Interleukin 5	Protein Coding	44	GC05M132541	18.4381	https://www.genecards.org/cgi-bin/carddisp.pl?gene=IL5
HGF	Hepatocyte Growth Factor	Protein Coding	51	GC07M081699	18.4341	https://www.genecards.org/cgi-bin/carddisp.pl?gene=HGF
CYP2C19	Cytochrome P450 Family 2 Subfamily C Member 19	Protein Coding	48	GC10P094762	18.3846	https://www.genecards.org/cgi-bin/carddisp.pl?gene=CYP2C19
ADA	Adenosine Deaminase	Protein Coding	49	GC20M044620	18.3755	https://www.genecards.org/cgi-bin/carddisp.pl?gene=ADA
NLRP1	NLR Family Pyrin Domain Containing 1	Protein Coding	43	GC17M005499	18.3753	https://www.genecards.org/cgi-bin/carddisp.pl?gene=NLRP1
CD36	CD36 Molecule	Protein Coding	47	GC07P080369	18.32	https://www.genecards.org/cgi-bin/carddisp.pl?gene=CD36
GSTM1	Glutathione S-Transferase Mu 1	Protein Coding	41	GC01P109687	18.2787	https://www.genecards.org/cgi-bin/carddisp.pl?gene=GSTM1
MUTYH	MutY DNA Glycosylase	Protein Coding	44	GC01M045329	18.2727	https://www.genecards.org/cgi-bin/carddisp.pl?gene=MUTYH
MAPK14	Mitogen-Activated Protein Kinase 14	Protein Coding	50	GC06P073566	18.2007	https://www.genecards.org/cgi-bin/carddisp.pl?gene=MAPK14
TERC	Telomerase RNA Component	RNA Gene	28	GC03M169765	18.1958	https://www.genecards.org/cgi-bin/carddisp.pl?gene=TERC
CCL11	C-C Motif Chemokine Ligand 11	Protein Coding	42	GC17P034285	18.167	https://www.genecards.org/cgi-bin/carddisp.pl?gene=CCL11
IL18	Interleukin 18	Protein Coding	42	GC11M112143	18.1591	https://www.genecards.org/cgi-bin/carddisp.pl?gene=IL18
NFE2L2	NFE2 Like BZIP Transcription Factor 2	Protein Coding	48	GC02M177227	18.1282	https://www.genecards.org/cgi-bin/carddisp.pl?gene=NFE2L2
H2AX	H2A.X Variant Histone	Protein Coding	35	GC11M119138	18.1193	https://www.genecards.org/cgi-bin/carddisp.pl?gene=H2AX
CIB1	Calcium And Integrin Binding 1	Protein Coding	40	GC15M090229	18.0448	https://www.genecards.org/cgi-bin/carddisp.pl?gene=CIB1
PLG	Plasminogen	Protein Coding	48	GC06P160702	18.0324	https://www.genecards.org/cgi-bin/carddisp.pl?gene=PLG
F2	Coagulation Factor II, Thrombin	Protein Coding	48	GC11P046720	17.9749	https://www.genecards.org/cgi-bin/carddisp.pl?gene=F2
GBA	Glucosylceramidase Beta	Protein Coding	48	GC01M155234	17.9315	https://www.genecards.org/cgi-bin/carddisp.pl?gene=GBA
SNAI2	Snail Family Transcriptional Repressor 2	Protein Coding	42	GC08M048917	17.9022	https://www.genecards.org/cgi-bin/carddisp.pl?gene=SNAI2
IGF2	Insulin Like Growth Factor 2	Protein Coding	47	GC11M002520	17.8901	https://www.genecards.org/cgi-bin/carddisp.pl?gene=IGF2
EDN1	Endothelin 1	Protein Coding	47	GC06P012256	17.8817	https://www.genecards.org/cgi-bin/carddisp.pl?gene=EDN1
SELE	Selectin E	Protein Coding	42	GC01M169722	17.8529	https://www.genecards.org/cgi-bin/carddisp.pl?gene=SELE
MIR145	MicroRNA 145	RNA Gene	23	GC05P149430	17.8134	https://www.genecards.org/cgi-bin/carddisp.pl?gene=MIR145
SOD2	Superoxide Dismutase 2	Protein Coding	49	GC06M159669	17.665	https://www.genecards.org/cgi-bin/carddisp.pl?gene=SOD2
MSR1	Macrophage Scavenger Receptor 1	Protein Coding	45	GC08M016107	17.6536	https://www.genecards.org/cgi-bin/carddisp.pl?gene=MSR1
MMP3	Matrix Metallopeptidase 3	Protein Coding	49	GC11M102835	17.5965	https://www.genecards.org/cgi-bin/carddisp.pl?gene=MMP3
H2AC18	H2A Clustered Histone 18	Protein Coding	26	GC01M150508	17.5641	https://www.genecards.org/cgi-bin/carddisp.pl?gene=H2AC18
FOS	Fos Proto-Oncogene, AP-1 Transcription Factor Subunit	Protein Coding	49	GC14P075278	17.4829	https://www.genecards.org/cgi-bin/carddisp.pl?gene=FOS
PI3	Peptidase Inhibitor 3	Protein Coding	38	GC20P045174	17.4772	https://www.genecards.org/cgi-bin/carddisp.pl?gene=PI3
GSTP1	Glutathione S-Transferase Pi 1	Protein Coding	49	GC11P067583	17.4409	https://www.genecards.org/cgi-bin/carddisp.pl?gene=GSTP1
KRT7	Keratin 7	Protein Coding	42	GC12P052232	17.4306	https://www.genecards.org/cgi-bin/carddisp.pl?gene=KRT7
CAST	Calpastatin	Protein Coding	45	GC05P096525	17.4248	https://www.genecards.org/cgi-bin/carddisp.pl?gene=CAST
RASA1	RAS P21 Protein Activator 1	Protein Coding	45	GC05P087267	17.423	https://www.genecards.org/cgi-bin/carddisp.pl?gene=RASA1
IFNGR1	Interferon Gamma Receptor 1	Protein Coding	49	GC06M137197	17.4129	https://www.genecards.org/cgi-bin/carddisp.pl?gene=IFNGR1
PTGS1	Prostaglandin-Endoperoxide Synthase 1	Protein Coding	46	GC09P122370	17.3002	https://www.genecards.org/cgi-bin/carddisp.pl?gene=PTGS1
LTA	Lymphotoxin Alpha	Protein Coding	41	GC06P073384	17.2596	https://www.genecards.org/cgi-bin/carddisp.pl?gene=LTA
IFNA1	Interferon Alpha 1	Protein Coding	39	GC09P021569	17.2412	https://www.genecards.org/cgi-bin/carddisp.pl?gene=IFNA1
CD79A	CD79a Molecule	Protein Coding	46	GC19P041877	17.2245	https://www.genecards.org/cgi-bin/carddisp.pl?gene=CD79A
TINF2	TERF1 Interacting Nuclear Factor 2	Protein Coding	41	GC14M024254	17.1793	https://www.genecards.org/cgi-bin/carddisp.pl?gene=TINF2
PDGFRA	Platelet Derived Growth Factor Receptor Alpha	Protein Coding	53	GC04P054229	17.1652	https://www.genecards.org/cgi-bin/carddisp.pl?gene=PDGFRA
ENPP1	Ectonucleotide Pyrophosphatase/Phosphodiesterase 1	Protein Coding	48	GC06P131808	17.1431	https://www.genecards.org/cgi-bin/carddisp.pl?gene=ENPP1
ATRIP	ATR Interacting Protein	Protein Coding	41	GC03P048605	16.9973	https://www.genecards.org/cgi-bin/carddisp.pl?gene=ATRIP
H19	H19 Imprinted Maternally Expressed Transcript	RNA Gene	28	GC11M001995	16.9956	https://www.genecards.org/cgi-bin/carddisp.pl?gene=H19
RAG2	Recombination Activating 2	Protein Coding	42	GC11M036575	16.9918	https://www.genecards.org/cgi-bin/carddisp.pl?gene=RAG2
UROD	Uroporphyrinogen Decarboxylase	Protein Coding	44	GC01P045219	16.9859	https://www.genecards.org/cgi-bin/carddisp.pl?gene=UROD
POLR1C	RNA Polymerase I And III Subunit C	Protein Coding	42	GC06P073699	16.9854	https://www.genecards.org/cgi-bin/carddisp.pl?gene=POLR1C
NOS2	Nitric Oxide Synthase 2	Protein Coding	48	GC17M027756	16.9412	https://www.genecards.org/cgi-bin/carddisp.pl?gene=NOS2
MIR222	MicroRNA 222	RNA Gene	22	GC0XM045747	16.9386	https://www.genecards.org/cgi-bin/carddisp.pl?gene=MIR222
TTR	Transthyretin	Protein Coding	48	GC18P031557	16.9355	https://www.genecards.org/cgi-bin/carddisp.pl?gene=TTR
BTNL2	Butyrophilin Like 2	Protein Coding	39	GC06M032393	16.9079	https://www.genecards.org/cgi-bin/carddisp.pl?gene=BTNL2
SLCO2A1	Solute Carrier Organic Anion Transporter Family Member 2A1	Protein Coding	42	GC03M133932	16.8783	https://www.genecards.org/cgi-bin/carddisp.pl?gene=SLCO2A1
DDR2	Discoidin Domain Receptor Tyrosine Kinase 2	Protein Coding	50	GC01P162631	16.8493	https://www.genecards.org/cgi-bin/carddisp.pl?gene=DDR2
UBAC2	UBA Domain Containing 2	Protein Coding	38	GC13P099200	16.8472	https://www.genecards.org/cgi-bin/carddisp.pl?gene=UBAC2
SPTLC1	Serine Palmitoyltransferase Long Chain Base Subunit 1	Protein Coding	46	GC09M092002	16.8307	https://www.genecards.org/cgi-bin/carddisp.pl?gene=SPTLC1
RIPK1	Receptor Interacting Serine/Threonine Kinase 1	Protein Coding	47	GC06P003129	16.7977	https://www.genecards.org/cgi-bin/carddisp.pl?gene=RIPK1
IFNA2	Interferon Alpha 2	Protein Coding	41	GC09M021384	16.7613	https://www.genecards.org/cgi-bin/carddisp.pl?gene=IFNA2
ACE	Angiotensin I Converting Enzyme	Protein Coding	50	GC17P063477	16.6353	https://www.genecards.org/cgi-bin/carddisp.pl?gene=ACE
VCAM1	Vascular Cell Adhesion Molecule 1	Protein Coding	45	GC01P100719	16.6168	https://www.genecards.org/cgi-bin/carddisp.pl?gene=VCAM1
SOD1	Superoxide Dismutase 1	Protein Coding	50	GC21P031659	16.5857	https://www.genecards.org/cgi-bin/carddisp.pl?gene=SOD1
EPCAM	Epithelial Cell Adhesion Molecule	Protein Coding	47	GC02P047345	16.5695	https://www.genecards.org/cgi-bin/carddisp.pl?gene=EPCAM
DKC1	Dyskerin Pseudouridine Synthase 1	Protein Coding	46	GC0XP154762	16.4134	https://www.genecards.org/cgi-bin/carddisp.pl?gene=DKC1
MTHFR	Methylenetetrahydrofolate Reductase	Protein Coding	47	GC01M011785	16.4113	https://www.genecards.org/cgi-bin/carddisp.pl?gene=MTHFR
ITGB1	Integrin Subunit Beta 1	Protein Coding	49	GC10M032925	16.396	https://www.genecards.org/cgi-bin/carddisp.pl?gene=ITGB1
F5	Coagulation Factor V	Protein Coding	45	GC01M169511	16.3872	https://www.genecards.org/cgi-bin/carddisp.pl?gene=F5
CD8A	CD8a Molecule	Protein Coding	45	GC02M086784	16.3737	https://www.genecards.org/cgi-bin/carddisp.pl?gene=CD8A
STING1	Stimulator Of Interferon Response CGAMP Interactor 1	Protein Coding	33	GC05M139476	16.3234	https://www.genecards.org/cgi-bin/carddisp.pl?gene=STING1
FANCD2	FA Complementation Group D2	Protein Coding	45	GC03P010026	16.2986	https://www.genecards.org/cgi-bin/carddisp.pl?gene=FANCD2
PARP1	Poly(ADP-Ribose) Polymerase 1	Protein Coding	48	GC01M226360	16.2785	https://www.genecards.org/cgi-bin/carddisp.pl?gene=PARP1
SDHB	Succinate Dehydrogenase Complex Iron Sulfur Subunit B	Protein Coding	46	GC01M017742	16.2697	https://www.genecards.org/cgi-bin/carddisp.pl?gene=SDHB
RAC1	Rac Family Small GTPase 1	Protein Coding	48	GC07P006377	16.2652	https://www.genecards.org/cgi-bin/carddisp.pl?gene=RAC1
EDNRB	Endothelin Receptor Type B	Protein Coding	48	GC13M077895	16.2166	https://www.genecards.org/cgi-bin/carddisp.pl?gene=EDNRB
RSPO1	R-Spondin 1	Protein Coding	43	GC01M037612	16.1814	https://www.genecards.org/cgi-bin/carddisp.pl?gene=RSPO1
KDR	Kinase Insert Domain Receptor	Protein Coding	51	GC04M055078	16.179	https://www.genecards.org/cgi-bin/carddisp.pl?gene=KDR
CD44	CD44 Molecule (Indian Blood Group)	Protein Coding	46	GC11P035139	16.1561	https://www.genecards.org/cgi-bin/carddisp.pl?gene=CD44
HIF1A	Hypoxia Inducible Factor 1 Subunit Alpha	Protein Coding	46	GC14P061695	16.1238	https://www.genecards.org/cgi-bin/carddisp.pl?gene=HIF1A
FCGR2A	Fc Gamma Receptor IIa	Protein Coding	45	GC01P161505	16.1231	https://www.genecards.org/cgi-bin/carddisp.pl?gene=FCGR2A
PTPRC	Protein Tyrosine Phosphatase Receptor Type C	Protein Coding	49	GC01P198607	16.1012	https://www.genecards.org/cgi-bin/carddisp.pl?gene=PTPRC
TGFA	Transforming Growth Factor Alpha	Protein Coding	45	GC02M070447	16.0653	https://www.genecards.org/cgi-bin/carddisp.pl?gene=TGFA
NOTCH3	Notch Receptor 3	Protein Coding	48	GC19M015159	16.0328	https://www.genecards.org/cgi-bin/carddisp.pl?gene=NOTCH3
SDHD	Succinate Dehydrogenase Complex Subunit D	Protein Coding	43	GC11P112087	16.0291	https://www.genecards.org/cgi-bin/carddisp.pl?gene=SDHD
MIR210	MicroRNA 210	RNA Gene	22	GC11M002431	16.0199	https://www.genecards.org/cgi-bin/carddisp.pl?gene=MIR210
SMARCA4	SWI/SNF Related, Matrix Associated, Actin Dependent Regulator Of Chromatin, Subfamily A, Member 4	Protein Coding	48	GC19P010932	15.9863	https://www.genecards.org/cgi-bin/carddisp.pl?gene=SMARCA4
EFEMP2	EGF Containing Fibulin Extracellular Matrix Protein 2	Protein Coding	45	GC11M082292	15.9529	https://www.genecards.org/cgi-bin/carddisp.pl?gene=EFEMP2
CASP14	Caspase 14	Protein Coding	45	GC19P015049	15.9267	https://www.genecards.org/cgi-bin/carddisp.pl?gene=CASP14
CPOX	Coproporphyrinogen Oxidase	Protein Coding	42	GC03M098576	15.881	https://www.genecards.org/cgi-bin/carddisp.pl?gene=CPOX
LTF	Lactotransferrin	Protein Coding	44	GC03M046435	15.8746	https://www.genecards.org/cgi-bin/carddisp.pl?gene=LTF
CD40LG	CD40 Ligand	Protein Coding	46	GC0XP136649	15.8455	https://www.genecards.org/cgi-bin/carddisp.pl?gene=CD40LG
AR	Androgen Receptor	Protein Coding	51	GC0XP067544	15.8429	https://www.genecards.org/cgi-bin/carddisp.pl?gene=AR
MGMT	O-6-Methylguanine-DNA Methyltransferase	Protein Coding	49	GC10P129467	15.8043	https://www.genecards.org/cgi-bin/carddisp.pl?gene=MGMT
SAMHD1	SAM And HD Domain Containing Deoxynucleoside Triphosphate Triphosphohydrolase 1	Protein Coding	41	GC20M036890	15.7953	https://www.genecards.org/cgi-bin/carddisp.pl?gene=SAMHD1
XIAP	X-Linked Inhibitor Of Apoptosis	Protein Coding	47	GC0XP123859	15.7931	https://www.genecards.org/cgi-bin/carddisp.pl?gene=XIAP
IFIH1	Interferon Induced With Helicase C Domain 1	Protein Coding	45	GC02M162267	15.7637	https://www.genecards.org/cgi-bin/carddisp.pl?gene=IFIH1
ALK	ALK Receptor Tyrosine Kinase	Protein Coding	50	GC02M029190	15.7557	https://www.genecards.org/cgi-bin/carddisp.pl?gene=ALK
HLA-DPB1	Major Histocompatibility Complex, Class II, DP Beta 1	Protein Coding	44	GC06P073428	15.7312	https://www.genecards.org/cgi-bin/carddisp.pl?gene=HLA-DPB1
PCNA	Proliferating Cell Nuclear Antigen	Protein Coding	49	GC20M005114	15.7213	https://www.genecards.org/cgi-bin/carddisp.pl?gene=PCNA
MAPK8	Mitogen-Activated Protein Kinase 8	Protein Coding	48	GC10P048306	15.7161	https://www.genecards.org/cgi-bin/carddisp.pl?gene=MAPK8
ARID1B	AT-Rich Interaction Domain 1B	Protein Coding	43	GC06P156777	15.704	https://www.genecards.org/cgi-bin/carddisp.pl?gene=ARID1B
KRT9	Keratin 9	Protein Coding	41	GC17M041565	15.7017	https://www.genecards.org/cgi-bin/carddisp.pl?gene=KRT9
GSN	Gelsolin	Protein Coding	47	GC09P121201	15.6723	https://www.genecards.org/cgi-bin/carddisp.pl?gene=GSN
XYLT2	Xylosyltransferase 2	Protein Coding	44	GC17P050347	15.6343	https://www.genecards.org/cgi-bin/carddisp.pl?gene=XYLT2
LBR	Lamin B Receptor	Protein Coding	46	GC01M225401	15.6243	https://www.genecards.org/cgi-bin/carddisp.pl?gene=LBR
CD34	CD34 Molecule	Protein Coding	42	GC01M207880	15.6184	https://www.genecards.org/cgi-bin/carddisp.pl?gene=CD34
PRKCD	Protein Kinase C Delta	Protein Coding	52	GC03P053156	15.5968	https://www.genecards.org/cgi-bin/carddisp.pl?gene=PRKCD
CYP3A4	Cytochrome P450 Family 3 Subfamily A Member 4	Protein Coding	49	GC07M099759	15.5805	https://www.genecards.org/cgi-bin/carddisp.pl?gene=CYP3A4
PLOD1	Procollagen-Lysine,2-Oxoglutarate 5-Dioxygenase 1	Protein Coding	42	GC01P011934	15.5555	https://www.genecards.org/cgi-bin/carddisp.pl?gene=PLOD1
XRCC6	X-Ray Repair Cross Complementing 6	Protein Coding	44	GC22P041622	15.4937	https://www.genecards.org/cgi-bin/carddisp.pl?gene=XRCC6
C11orf65	Chromosome 11 Open Reading Frame 65	Protein Coding	31	GC11M108308	15.4018	https://www.genecards.org/cgi-bin/carddisp.pl?gene=C11orf65
WNT10A	Wnt Family Member 10A	Protein Coding	45	GC02P218888	15.3979	https://www.genecards.org/cgi-bin/carddisp.pl?gene=WNT10A
CHUK	Component Of Inhibitor Of Nuclear Factor Kappa B Kinase Complex	Protein Coding	50	GC10M100188	15.3943	https://www.genecards.org/cgi-bin/carddisp.pl?gene=CHUK
ABL1	ABL Proto-Oncogene 1, Non-Receptor Tyrosine Kinase	Protein Coding	51	GC09P130713	15.3933	https://www.genecards.org/cgi-bin/carddisp.pl?gene=ABL1
IL1R1	Interleukin 1 Receptor Type 1	Protein Coding	45	GC02P102136	15.383	https://www.genecards.org/cgi-bin/carddisp.pl?gene=IL1R1
F13A1	Coagulation Factor XIII A Chain	Protein Coding	45	GC06M006144	15.3573	https://www.genecards.org/cgi-bin/carddisp.pl?gene=F13A1
CALCA	Calcitonin Related Polypeptide Alpha	Protein Coding	43	GC11M014945	15.3377	https://www.genecards.org/cgi-bin/carddisp.pl?gene=CALCA
SRC	SRC Proto-Oncogene, Non-Receptor Tyrosine Kinase	Protein Coding	50	GC20P037344	15.3096	https://www.genecards.org/cgi-bin/carddisp.pl?gene=SRC
MUC1	Mucin 1, Cell Surface Associated	Protein Coding	48	GC01M155185	15.3016	https://www.genecards.org/cgi-bin/carddisp.pl?gene=MUC1
TGFB3	Transforming Growth Factor Beta 3	Protein Coding	46	GC14M075958	15.2689	https://www.genecards.org/cgi-bin/carddisp.pl?gene=TGFB3
VHL	Von Hippel-Lindau Tumor Suppressor	Protein Coding	45	GC03P011826	15.2209	https://www.genecards.org/cgi-bin/carddisp.pl?gene=VHL
MIR31	MicroRNA 31	RNA Gene	20	GC09M021670	15.2197	https://www.genecards.org/cgi-bin/carddisp.pl?gene=MIR31
VIM	Vimentin	Protein Coding	49	GC10P017227	15.2151	https://www.genecards.org/cgi-bin/carddisp.pl?gene=VIM
XRCC5	X-Ray Repair Cross Complementing 5	Protein Coding	43	GC02P216107	15.2054	https://www.genecards.org/cgi-bin/carddisp.pl?gene=XRCC5
IDH2	Isocitrate Dehydrogenase (NADP(+)) 2	Protein Coding	50	GC15M090083	15.1925	https://www.genecards.org/cgi-bin/carddisp.pl?gene=IDH2
TNFRSF10B	TNF Receptor Superfamily Member 10b	Protein Coding	49	GC08M023020	15.115	https://www.genecards.org/cgi-bin/carddisp.pl?gene=TNFRSF10B
BMP6	Bone Morphogenetic Protein 6	Protein Coding	43	GC06P007726	15.1103	https://www.genecards.org/cgi-bin/carddisp.pl?gene=BMP6
SASH1	SAM And SH3 Domain Containing 1	Protein Coding	40	GC06P148193	15.103	https://www.genecards.org/cgi-bin/carddisp.pl?gene=SASH1
IGF1R	Insulin Like Growth Factor 1 Receptor	Protein Coding	53	GC15P098648	15.0907	https://www.genecards.org/cgi-bin/carddisp.pl?gene=IGF1R
POLD1	DNA Polymerase Delta 1, Catalytic Subunit	Protein Coding	45	GC19P050453	15.0889	https://www.genecards.org/cgi-bin/carddisp.pl?gene=POLD1
TEK	TEK Receptor Tyrosine Kinase	Protein Coding	50	GC09P027109	15.0527	https://www.genecards.org/cgi-bin/carddisp.pl?gene=TEK
HMOX1	Heme Oxygenase 1	Protein Coding	50	GC22P035380	15.0476	https://www.genecards.org/cgi-bin/carddisp.pl?gene=HMOX1
IL22	Interleukin 22	Protein Coding	40	GC12M068248	15.0352	https://www.genecards.org/cgi-bin/carddisp.pl?gene=IL22
MKI67	Marker Of Proliferation Ki-67	Protein Coding	44	GC10M128096	15.03	https://www.genecards.org/cgi-bin/carddisp.pl?gene=MKI67
MME	Membrane Metalloendopeptidase	Protein Coding	49	GC03P155024	14.9827	https://www.genecards.org/cgi-bin/carddisp.pl?gene=MME
NCF1	Neutrophil Cytosolic Factor 1	Protein Coding	46	GC07P074773	14.9749	https://www.genecards.org/cgi-bin/carddisp.pl?gene=NCF1
FGF23	Fibroblast Growth Factor 23	Protein Coding	45	GC12M004368	14.9707	https://www.genecards.org/cgi-bin/carddisp.pl?gene=FGF23
IL12B	Interleukin 12B	Protein Coding	43	GC05M159314	14.9629	https://www.genecards.org/cgi-bin/carddisp.pl?gene=IL12B
MIR200C	MicroRNA 200c	RNA Gene	22	GC12P017507	14.9596	https://www.genecards.org/cgi-bin/carddisp.pl?gene=MIR200C
ITGAL	Integrin Subunit Alpha L	Protein Coding	45	GC16P030472	14.9532	https://www.genecards.org/cgi-bin/carddisp.pl?gene=ITGAL
CD40	CD40 Molecule	Protein Coding	47	GC20P046118	14.9475	https://www.genecards.org/cgi-bin/carddisp.pl?gene=CD40
CD274	CD274 Molecule	Protein Coding	43	GC09P005450	14.924	https://www.genecards.org/cgi-bin/carddisp.pl?gene=CD274
SERPINA3	Serpin Family A Member 3	Protein Coding	44	GC14P094612	14.9172	https://www.genecards.org/cgi-bin/carddisp.pl?gene=SERPINA3
CXCL10	C-X-C Motif Chemokine Ligand 10	Protein Coding	43	GC04M076021	14.9047	https://www.genecards.org/cgi-bin/carddisp.pl?gene=CXCL10
TAT	Tyrosine Aminotransferase	Protein Coding	44	GC16M071565	14.8977	https://www.genecards.org/cgi-bin/carddisp.pl?gene=TAT
MIR141	MicroRNA 141	RNA Gene	22	GC12P017508	14.8889	https://www.genecards.org/cgi-bin/carddisp.pl?gene=MIR141
MIR200A	MicroRNA 200a	RNA Gene	22	GC01P003124	14.8774	https://www.genecards.org/cgi-bin/carddisp.pl?gene=MIR200A
IL17RA	Interleukin 17 Receptor A	Protein Coding	44	GC22P017836	14.869	https://www.genecards.org/cgi-bin/carddisp.pl?gene=IL17RA
RUNX1	RUNX Family Transcription Factor 1	Protein Coding	47	GC21M034787	14.8682	https://www.genecards.org/cgi-bin/carddisp.pl?gene=RUNX1
TRPV3	Transient Receptor Potential Cation Channel Subfamily V Member 3	Protein Coding	43	GC17M003898	14.8674	https://www.genecards.org/cgi-bin/carddisp.pl?gene=TRPV3
PLAU	Plasminogen Activator, Urokinase	Protein Coding	50	GC10P073909	14.83	https://www.genecards.org/cgi-bin/carddisp.pl?gene=PLAU
TIMP1	TIMP Metallopeptidase Inhibitor 1	Protein Coding	43	GC0XP047583	14.8268	https://www.genecards.org/cgi-bin/carddisp.pl?gene=TIMP1
MIR143	MicroRNA 143	RNA Gene	24	GC05P149410	14.7921	https://www.genecards.org/cgi-bin/carddisp.pl?gene=MIR143
MIF	Macrophage Migration Inhibitory Factor	Protein Coding	48	GC22P023894	14.7885	https://www.genecards.org/cgi-bin/carddisp.pl?gene=MIF
TGFB2	Transforming Growth Factor Beta 2	Protein Coding	50	GC01P218345	14.769	https://www.genecards.org/cgi-bin/carddisp.pl?gene=TGFB2
IL10RB	Interleukin 10 Receptor Subunit Beta	Protein Coding	44	GC21P033266	14.7591	https://www.genecards.org/cgi-bin/carddisp.pl?gene=IL10RB
GATA1	GATA Binding Protein 1	Protein Coding	46	GC0XP048786	14.7446	https://www.genecards.org/cgi-bin/carddisp.pl?gene=GATA1
DCT	Dopachrome Tautomerase	Protein Coding	44	GC13M094436	14.7387	https://www.genecards.org/cgi-bin/carddisp.pl?gene=DCT
ADAR	Adenosine Deaminase RNA Specific	Protein Coding	44	GC01M154582	14.678	https://www.genecards.org/cgi-bin/carddisp.pl?gene=ADAR
IL7R	Interleukin 7 Receptor	Protein Coding	46	GC05P035852	14.6578	https://www.genecards.org/cgi-bin/carddisp.pl?gene=IL7R
CCR3	C-C Motif Chemokine Receptor 3	Protein Coding	45	GC03P046164	14.596	https://www.genecards.org/cgi-bin/carddisp.pl?gene=CCR3
MIR125A	MicroRNA 125a	RNA Gene	22	GC19P051720	14.5514	https://www.genecards.org/cgi-bin/carddisp.pl?gene=MIR125A
BCL2L1	BCL2 Like 1	Protein Coding	45	GC20M031664	14.5386	https://www.genecards.org/cgi-bin/carddisp.pl?gene=BCL2L1
PAX3	Paired Box 3	Protein Coding	46	GC02M222199	14.5075	https://www.genecards.org/cgi-bin/carddisp.pl?gene=PAX3
JAK3	Janus Kinase 3	Protein Coding	50	GC19M017824	14.4956	https://www.genecards.org/cgi-bin/carddisp.pl?gene=JAK3
PDCD1	Programmed Cell Death 1	Protein Coding	46	GC02M241849	14.4913	https://www.genecards.org/cgi-bin/carddisp.pl?gene=PDCD1
FBXW7	F-Box And WD Repeat Domain Containing 7	Protein Coding	44	GC04M152321	14.4299	https://www.genecards.org/cgi-bin/carddisp.pl?gene=FBXW7
WNK1	WNK Lysine Deficient Protein Kinase 1	Protein Coding	46	GC12P000733	14.4269	https://www.genecards.org/cgi-bin/carddisp.pl?gene=WNK1
IKZF1	IKAROS Family Zinc Finger 1	Protein Coding	46	GC07P050303	14.4109	https://www.genecards.org/cgi-bin/carddisp.pl?gene=IKZF1
CXCL12	C-X-C Motif Chemokine Ligand 12	Protein Coding	44	GC10M044294	14.3875	https://www.genecards.org/cgi-bin/carddisp.pl?gene=CXCL12
POLE	DNA Polymerase Epsilon, Catalytic Subunit	Protein Coding	48	GC12M132660	14.3691	https://www.genecards.org/cgi-bin/carddisp.pl?gene=POLE
CYP1B1	Cytochrome P450 Family 1 Subfamily B Member 1	Protein Coding	48	GC02M038066	14.3429	https://www.genecards.org/cgi-bin/carddisp.pl?gene=CYP1B1
EDAR	Ectodysplasin A Receptor	Protein Coding	41	GC02M108894	14.333	https://www.genecards.org/cgi-bin/carddisp.pl?gene=EDAR
THBS1	Thrombospondin 1	Protein Coding	44	GC15P039581	14.3172	https://www.genecards.org/cgi-bin/carddisp.pl?gene=THBS1
S100B	S100 Calcium Binding Protein B	Protein Coding	44	GC21M049850	14.2705	https://www.genecards.org/cgi-bin/carddisp.pl?gene=S100B
KRT8	Keratin 8	Protein Coding	46	GC12M052897	14.2588	https://www.genecards.org/cgi-bin/carddisp.pl?gene=KRT8
SAMD9	Sterile Alpha Motif Domain Containing 9	Protein Coding	36	GC07M093099	14.2551	https://www.genecards.org/cgi-bin/carddisp.pl?gene=SAMD9
VWF	Von Willebrand Factor	Protein Coding	48	GC12M005917	14.2161	https://www.genecards.org/cgi-bin/carddisp.pl?gene=VWF
TAC1	Tachykinin Precursor 1	Protein Coding	41	GC07P097731	14.1704	https://www.genecards.org/cgi-bin/carddisp.pl?gene=TAC1
SERPINE1	Serpin Family E Member 1	Protein Coding	49	GC07P101127	14.1595	https://www.genecards.org/cgi-bin/carddisp.pl?gene=SERPINE1
ACTB	Actin Beta	Protein Coding	48	GC07M005527	14.1589	https://www.genecards.org/cgi-bin/carddisp.pl?gene=ACTB
PRKCQ	Protein Kinase C Theta	Protein Coding	48	GC10M006393	14.1142	https://www.genecards.org/cgi-bin/carddisp.pl?gene=PRKCQ
MMP13	Matrix Metallopeptidase 13	Protein Coding	50	GC11M102942	14.1135	https://www.genecards.org/cgi-bin/carddisp.pl?gene=MMP13
CHGA	Chromogranin A	Protein Coding	44	GC14P092929	14.0874	https://www.genecards.org/cgi-bin/carddisp.pl?gene=CHGA
CLDN1	Claudin 1	Protein Coding	46	GC03M190305	14.0781	https://www.genecards.org/cgi-bin/carddisp.pl?gene=CLDN1
ICOSLG	Inducible T Cell Costimulator Ligand	Protein Coding	39	GC21M044222	14.0745	https://www.genecards.org/cgi-bin/carddisp.pl?gene=ICOSLG
TFAP2A	Transcription Factor AP-2 Alpha	Protein Coding	46	GC06M010393	14.0568	https://www.genecards.org/cgi-bin/carddisp.pl?gene=TFAP2A
ATP2C1	ATPase Secretory Pathway Ca2+ Transporting 1	Protein Coding	45	GC03P130850	14.0377	https://www.genecards.org/cgi-bin/carddisp.pl?gene=ATP2C1
NSD1	Nuclear Receptor Binding SET Domain Protein 1	Protein Coding	42	GC05P177134	14.0242	https://www.genecards.org/cgi-bin/carddisp.pl?gene=NSD1
DSG3	Desmoglein 3	Protein Coding	41	GC18P031447	14.0103	https://www.genecards.org/cgi-bin/carddisp.pl?gene=DSG3
IL3	Interleukin 3	Protein Coding	42	GC05P132060	13.9465	https://www.genecards.org/cgi-bin/carddisp.pl?gene=IL3
CCL27	C-C Motif Chemokine Ligand 27	Protein Coding	35	GC09M034662	13.9246	https://www.genecards.org/cgi-bin/carddisp.pl?gene=CCL27
INSR	Insulin Receptor	Protein Coding	52	GC19M007112	13.907	https://www.genecards.org/cgi-bin/carddisp.pl?gene=INSR
SPTLC2	Serine Palmitoyltransferase Long Chain Base Subunit 2	Protein Coding	47	GC14M077505	13.8979	https://www.genecards.org/cgi-bin/carddisp.pl?gene=SPTLC2
IGHE	Immunoglobulin Heavy Constant Epsilon	Protein Coding	29	GC14M111789	13.8947	https://www.genecards.org/cgi-bin/carddisp.pl?gene=IGHE
PTCH2	Patched 2	Protein Coding	44	GC01M044819	13.8808	https://www.genecards.org/cgi-bin/carddisp.pl?gene=PTCH2
CASP1	Caspase 1	Protein Coding	49	GC11M105025	13.8682	https://www.genecards.org/cgi-bin/carddisp.pl?gene=CASP1
MST1	Macrophage Stimulating 1	Protein Coding	45	GC03M049683	13.864	https://www.genecards.org/cgi-bin/carddisp.pl?gene=MST1
MMP14	Matrix Metallopeptidase 14	Protein Coding	50	GC14P029949	13.8571	https://www.genecards.org/cgi-bin/carddisp.pl?gene=MMP14
SMAD7	SMAD Family Member 7	Protein Coding	42	GC18M048919	13.8539	https://www.genecards.org/cgi-bin/carddisp.pl?gene=SMAD7
TIMP2	TIMP Metallopeptidase Inhibitor 2	Protein Coding	43	GC17M078852	13.8322	https://www.genecards.org/cgi-bin/carddisp.pl?gene=TIMP2
EDNRA	Endothelin Receptor Type A	Protein Coding	49	GC04P147480	13.7274	https://www.genecards.org/cgi-bin/carddisp.pl?gene=EDNRA
MIR20A	MicroRNA 20a	RNA Gene	20	GC13P091522	13.7048	https://www.genecards.org/cgi-bin/carddisp.pl?gene=MIR20A
BIRC5	Baculoviral IAP Repeat Containing 5	Protein Coding	45	GC17P078214	13.7005	https://www.genecards.org/cgi-bin/carddisp.pl?gene=BIRC5
PRKD1	Protein Kinase D1	Protein Coding	49	GC14M029576	13.6911	https://www.genecards.org/cgi-bin/carddisp.pl?gene=PRKD1
ETV6	ETS Variant Transcription Factor 6	Protein Coding	45	GC12P011649	13.6899	https://www.genecards.org/cgi-bin/carddisp.pl?gene=ETV6
IL6R	Interleukin 6 Receptor	Protein Coding	48	GC01P154405	13.6779	https://www.genecards.org/cgi-bin/carddisp.pl?gene=IL6R
KRT6A	Keratin 6A	Protein Coding	44	GC12M052488	13.6529	https://www.genecards.org/cgi-bin/carddisp.pl?gene=KRT6A
CDC73	Cell Division Cycle 73	Protein Coding	44	GC01P193121	13.646	https://www.genecards.org/cgi-bin/carddisp.pl?gene=CDC73
TCF4	Transcription Factor 4	Protein Coding	46	GC18M055222	13.5842	https://www.genecards.org/cgi-bin/carddisp.pl?gene=TCF4
KRT20	Keratin 20	Protein Coding	40	GC17M040875	13.5732	https://www.genecards.org/cgi-bin/carddisp.pl?gene=KRT20
HPRT1	Hypoxanthine Phosphoribosyltransferase 1	Protein Coding	46	GC0XP134460	13.5723	https://www.genecards.org/cgi-bin/carddisp.pl?gene=HPRT1
ASXL1	ASXL Transcriptional Regulator 1	Protein Coding	42	GC20P032522	13.5478	https://www.genecards.org/cgi-bin/carddisp.pl?gene=ASXL1
ATP7A	ATPase Copper Transporting Alpha	Protein Coding	46	GC0XP077967	13.5464	https://www.genecards.org/cgi-bin/carddisp.pl?gene=ATP7A
MFN2	Mitofusin 2	Protein Coding	46	GC01P011980	13.5283	https://www.genecards.org/cgi-bin/carddisp.pl?gene=MFN2
AIP	Aryl Hydrocarbon Receptor Interacting Protein	Protein Coding	43	GC11P067468	13.5246	https://www.genecards.org/cgi-bin/carddisp.pl?gene=AIP
VEGFC	Vascular Endothelial Growth Factor C	Protein Coding	46	GC04M176683	13.5057	https://www.genecards.org/cgi-bin/carddisp.pl?gene=VEGFC
RNASE3	Ribonuclease A Family Member 3	Protein Coding	40	GC14P020891	13.4887	https://www.genecards.org/cgi-bin/carddisp.pl?gene=RNASE3
TOP2A	DNA Topoisomerase II Alpha	Protein Coding	49	GC17M040388	13.4825	https://www.genecards.org/cgi-bin/carddisp.pl?gene=TOP2A
CASP10	Caspase 10	Protein Coding	47	GC02P201182	13.479	https://www.genecards.org/cgi-bin/carddisp.pl?gene=CASP10
EFEMP1	EGF Containing Fibulin Extracellular Matrix Protein 1	Protein Coding	44	GC02M055865	13.4493	https://www.genecards.org/cgi-bin/carddisp.pl?gene=EFEMP1
FCGR3B	Fc Gamma Receptor IIIb	Protein Coding	42	GC01M161623	13.4385	https://www.genecards.org/cgi-bin/carddisp.pl?gene=FCGR3B
TP53BP1	Tumor Protein P53 Binding Protein 1	Protein Coding	44	GC15M043403	13.4328	https://www.genecards.org/cgi-bin/carddisp.pl?gene=TP53BP1
EWSR1	EWS RNA Binding Protein 1	Protein Coding	43	GC22P032534	13.4312	https://www.genecards.org/cgi-bin/carddisp.pl?gene=EWSR1
CXCR3	C-X-C Motif Chemokine Receptor 3	Protein Coding	44	GC0XM071615	13.4255	https://www.genecards.org/cgi-bin/carddisp.pl?gene=CXCR3
IL15	Interleukin 15	Protein Coding	40	GC04P141636	13.4202	https://www.genecards.org/cgi-bin/carddisp.pl?gene=IL15
SOX9	SRY-Box Transcription Factor 9	Protein Coding	46	GC17P072121	13.4198	https://www.genecards.org/cgi-bin/carddisp.pl?gene=SOX9
NCF4	Neutrophil Cytosolic Factor 4	Protein Coding	46	GC22P036860	13.3863	https://www.genecards.org/cgi-bin/carddisp.pl?gene=NCF4
BCL10	BCL10 Immune Signaling Adaptor	Protein Coding	43	GC01M085265	13.3692	https://www.genecards.org/cgi-bin/carddisp.pl?gene=BCL10
GLI1	GLI Family Zinc Finger 1	Protein Coding	46	GC12P057460	13.351	https://www.genecards.org/cgi-bin/carddisp.pl?gene=GLI1
MT-CO1	Mitochondrially Encoded Cytochrome C Oxidase I	Protein Coding	33	GCMTP005906	13.3434	https://www.genecards.org/cgi-bin/carddisp.pl?gene=MT-CO1
TAP1	Transporter 1, ATP Binding Cassette Subfamily B Member	Protein Coding	46	GC06M059128	13.3298	https://www.genecards.org/cgi-bin/carddisp.pl?gene=TAP1
MSH3	MutS Homolog 3	Protein Coding	43	GC05P080654	13.3143	https://www.genecards.org/cgi-bin/carddisp.pl?gene=MSH3
CSF1	Colony Stimulating Factor 1	Protein Coding	42	GC01P109911	13.2892	https://www.genecards.org/cgi-bin/carddisp.pl?gene=CSF1
APOE	Apolipoprotein E	Protein Coding	49	GC19P047219	13.2878	https://www.genecards.org/cgi-bin/carddisp.pl?gene=APOE
CYP1A1	Cytochrome P450 Family 1 Subfamily A Member 1	Protein Coding	47	GC15M074719	13.2761	https://www.genecards.org/cgi-bin/carddisp.pl?gene=CYP1A1
TNFSF15	TNF Superfamily Member 15	Protein Coding	44	GC09M114784	13.2726	https://www.genecards.org/cgi-bin/carddisp.pl?gene=TNFSF15
SETD2	SET Domain Containing 2, Histone Lysine Methyltransferase	Protein Coding	45	GC03M047033	13.1837	https://www.genecards.org/cgi-bin/carddisp.pl?gene=SETD2
PLCG2	Phospholipase C Gamma 2	Protein Coding	50	GC16P081773	13.1643	https://www.genecards.org/cgi-bin/carddisp.pl?gene=PLCG2
S100A9	S100 Calcium Binding Protein A9	Protein Coding	41	GC01P153357	13.1593	https://www.genecards.org/cgi-bin/carddisp.pl?gene=S100A9
CDH3	Cadherin 3	Protein Coding	46	GC16P068637	13.1525	https://www.genecards.org/cgi-bin/carddisp.pl?gene=CDH3
XRCC4	X-Ray Repair Cross Complementing 4	Protein Coding	42	GC05P083077	13.1456	https://www.genecards.org/cgi-bin/carddisp.pl?gene=XRCC4
KRT19	Keratin 19	Protein Coding	44	GC17M041523	13.1335	https://www.genecards.org/cgi-bin/carddisp.pl?gene=KRT19
MLANA	Melan-A	Protein Coding	39	GC09P006246	13.1084	https://www.genecards.org/cgi-bin/carddisp.pl?gene=MLANA
NHP2	NHP2 Ribonucleoprotein	Protein Coding	43	GC05M178149	13.1045	https://www.genecards.org/cgi-bin/carddisp.pl?gene=NHP2
EDA	Ectodysplasin A	Protein Coding	42	GC0XP069618	13.0971	https://www.genecards.org/cgi-bin/carddisp.pl?gene=EDA
ITGAM	Integrin Subunit Alpha M	Protein Coding	46	GC16P038655	13.0902	https://www.genecards.org/cgi-bin/carddisp.pl?gene=ITGAM
FANCA	FA Complementation Group A	Protein Coding	47	GC16M089790	13.0429	https://www.genecards.org/cgi-bin/carddisp.pl?gene=FANCA
DNAJC21	DnaJ Heat Shock Protein Family (Hsp40) Member C21	Protein Coding	35	GC05P034929	13.0177	https://www.genecards.org/cgi-bin/carddisp.pl?gene=DNAJC21
MICA	MHC Class I Polypeptide-Related Sequence A	Protein Coding	38	GC06P031399	13.0102	https://www.genecards.org/cgi-bin/carddisp.pl?gene=MICA
TCIRG1	T Cell Immune Regulator 1, ATPase H+ Transporting V0 Subunit A3	Protein Coding	44	GC11P068716	12.9959	https://www.genecards.org/cgi-bin/carddisp.pl?gene=TCIRG1
GLS	Glutaminase	Protein Coding	46	GC02P190880	12.9889	https://www.genecards.org/cgi-bin/carddisp.pl?gene=GLS
SHH	Sonic Hedgehog Signaling Molecule	Protein Coding	48	GC07M155799	12.9743	https://www.genecards.org/cgi-bin/carddisp.pl?gene=SHH
DICER1	Dicer 1, Ribonuclease III	Protein Coding	46	GC14M095086	12.9693	https://www.genecards.org/cgi-bin/carddisp.pl?gene=DICER1
IL2RB	Interleukin 2 Receptor Subunit Beta	Protein Coding	48	GC22M037125	12.9502	https://www.genecards.org/cgi-bin/carddisp.pl?gene=IL2RB
IL6ST	Interleukin 6 Cytokine Family Signal Transducer	Protein Coding	47	GC05M055935	12.9275	https://www.genecards.org/cgi-bin/carddisp.pl?gene=IL6ST
HPGD	15-Hydroxyprostaglandin Dehydrogenase	Protein Coding	46	GC04M174490	12.916	https://www.genecards.org/cgi-bin/carddisp.pl?gene=HPGD
HSPA4	Heat Shock Protein Family A (Hsp70) Member 4	Protein Coding	41	GC05P133051	12.9001	https://www.genecards.org/cgi-bin/carddisp.pl?gene=HSPA4
RAB27A	RAB27A, Member RAS Oncogene Family	Protein Coding	47	GC15M055202	12.8911	https://www.genecards.org/cgi-bin/carddisp.pl?gene=RAB27A
IRF1	Interferon Regulatory Factor 1	Protein Coding	46	GC05M132440	12.8815	https://www.genecards.org/cgi-bin/carddisp.pl?gene=IRF1
SELL	Selectin L	Protein Coding	42	GC01M169690	12.8704	https://www.genecards.org/cgi-bin/carddisp.pl?gene=SELL
GRP	Gastrin Releasing Peptide	Protein Coding	40	GC18P059220	12.8523	https://www.genecards.org/cgi-bin/carddisp.pl?gene=GRP
KLF4	Kruppel Like Factor 4	Protein Coding	44	GC09M107484	12.8521	https://www.genecards.org/cgi-bin/carddisp.pl?gene=KLF4
WAS	WASP Actin Nucleation Promoting Factor	Protein Coding	47	GC0XP048676	12.8419	https://www.genecards.org/cgi-bin/carddisp.pl?gene=WAS
GLI2	GLI Family Zinc Finger 2	Protein Coding	46	GC02P120735	12.7898	https://www.genecards.org/cgi-bin/carddisp.pl?gene=GLI2
CP	Ceruloplasmin	Protein Coding	48	GC03M149162	12.7734	https://www.genecards.org/cgi-bin/carddisp.pl?gene=CP
GLI3	GLI Family Zinc Finger 3	Protein Coding	48	GC07M041960	12.7639	https://www.genecards.org/cgi-bin/carddisp.pl?gene=GLI3
EPO	Erythropoietin	Protein Coding	40	GC07P100720	12.7566	https://www.genecards.org/cgi-bin/carddisp.pl?gene=EPO
ENO2	Enolase 2	Protein Coding	46	GC12P006913	12.7338	https://www.genecards.org/cgi-bin/carddisp.pl?gene=ENO2
SMAD2	SMAD Family Member 2	Protein Coding	47	GC18M047809	12.7254	https://www.genecards.org/cgi-bin/carddisp.pl?gene=SMAD2
ACVRL1	Activin A Receptor Like Type 1	Protein Coding	48	GC12P051906	12.7216	https://www.genecards.org/cgi-bin/carddisp.pl?gene=ACVRL1
CXCR4	C-X-C Motif Chemokine Receptor 4	Protein Coding	50	GC02M136114	12.6986	https://www.genecards.org/cgi-bin/carddisp.pl?gene=CXCR4
APOA1	Apolipoprotein A1	Protein Coding	48	GC11M116835	12.688	https://www.genecards.org/cgi-bin/carddisp.pl?gene=APOA1
NR3C1	Nuclear Receptor Subfamily 3 Group C Member 1	Protein Coding	49	GC05M143277	12.6735	https://www.genecards.org/cgi-bin/carddisp.pl?gene=NR3C1
IRAK1	Interleukin 1 Receptor Associated Kinase 1	Protein Coding	48	GC0XM154010	12.6606	https://www.genecards.org/cgi-bin/carddisp.pl?gene=IRAK1
GLA	Galactosidase Alpha	Protein Coding	47	GC0XM101393	12.66	https://www.genecards.org/cgi-bin/carddisp.pl?gene=GLA
AXIN2	Axin 2	Protein Coding	48	GC17M065528	12.6589	https://www.genecards.org/cgi-bin/carddisp.pl?gene=AXIN2
PPARA	Peroxisome Proliferator Activated Receptor Alpha	Protein Coding	45	GC22P046150	12.6237	https://www.genecards.org/cgi-bin/carddisp.pl?gene=PPARA
MT-CYB	Mitochondrially Encoded Cytochrome B	Protein Coding	32	GCMTP014749	12.6134	https://www.genecards.org/cgi-bin/carddisp.pl?gene=MT-CYB
KNG1	Kininogen 1	Protein Coding	46	GC03P186717	12.577	https://www.genecards.org/cgi-bin/carddisp.pl?gene=KNG1
PSMB8	Proteasome 20S Subunit Beta 8	Protein Coding	48	GC06M032840	12.5724	https://www.genecards.org/cgi-bin/carddisp.pl?gene=PSMB8
SREBF1	Sterol Regulatory Element Binding Transcription Factor 1	Protein Coding	45	GC17M017810	12.5656	https://www.genecards.org/cgi-bin/carddisp.pl?gene=SREBF1
TNFSF10	TNF Superfamily Member 10	Protein Coding	44	GC03M172505	12.5551	https://www.genecards.org/cgi-bin/carddisp.pl?gene=TNFSF10
POT1	Protection Of Telomeres 1	Protein Coding	42	GC07M124822	12.5499	https://www.genecards.org/cgi-bin/carddisp.pl?gene=POT1
CD1A	CD1a Molecule	Protein Coding	41	GC01P158255	12.5476	https://www.genecards.org/cgi-bin/carddisp.pl?gene=CD1A
ZNF469	Zinc Finger Protein 469	Protein Coding	33	GC16P088382	12.4834	https://www.genecards.org/cgi-bin/carddisp.pl?gene=ZNF469
MIR127	MicroRNA 127	RNA Gene	22	GC14P108300	12.4799	https://www.genecards.org/cgi-bin/carddisp.pl?gene=MIR127
OGG1	8-Oxoguanine DNA Glycosylase	Protein Coding	44	GC03P011784	12.4564	https://www.genecards.org/cgi-bin/carddisp.pl?gene=OGG1
CCNH	Cyclin H	Protein Coding	44	GC05M087311	12.4335	https://www.genecards.org/cgi-bin/carddisp.pl?gene=CCNH
CTC1	CST Telomere Replication Complex Component 1	Protein Coding	35	GC17M009986	12.4327	https://www.genecards.org/cgi-bin/carddisp.pl?gene=CTC1
NOS3	Nitric Oxide Synthase 3	Protein Coding	50	GC07P150990	12.4174	https://www.genecards.org/cgi-bin/carddisp.pl?gene=NOS3
SOS1	SOS Ras/Rac Guanine Nucleotide Exchange Factor 1	Protein Coding	46	GC02M039008	12.4174	https://www.genecards.org/cgi-bin/carddisp.pl?gene=SOS1
NOP10	NOP10 Ribonucleoprotein	Protein Coding	40	GC15M034341	12.4121	https://www.genecards.org/cgi-bin/carddisp.pl?gene=NOP10
TLR5	Toll Like Receptor 5	Protein Coding	46	GC01M223554	12.4105	https://www.genecards.org/cgi-bin/carddisp.pl?gene=TLR5
FHIT	Fragile Histidine Triad Diadenosine Triphosphatase	Protein Coding	42	GC03M059747	12.4073	https://www.genecards.org/cgi-bin/carddisp.pl?gene=FHIT
MIR27A	MicroRNA 27a	RNA Gene	23	GC19M014339	12.4043	https://www.genecards.org/cgi-bin/carddisp.pl?gene=MIR27A
ITGA3	Integrin Subunit Alpha 3	Protein Coding	47	GC17P050055	12.3877	https://www.genecards.org/cgi-bin/carddisp.pl?gene=ITGA3
FECH	Ferrochelatase	Protein Coding	45	GC18M057544	12.3777	https://www.genecards.org/cgi-bin/carddisp.pl?gene=FECH
CCR5	C-C Motif Chemokine Receptor 5	Protein Coding	45	GC03P046383	12.3618	https://www.genecards.org/cgi-bin/carddisp.pl?gene=CCR5
PARN	Poly(A)-Specific Ribonuclease	Protein Coding	45	GC16M014435	12.3586	https://www.genecards.org/cgi-bin/carddisp.pl?gene=PARN
NFKBIA	NFKB Inhibitor Alpha	Protein Coding	49	GC14M035401	12.3366	https://www.genecards.org/cgi-bin/carddisp.pl?gene=NFKBIA
CD68	CD68 Molecule	Protein Coding	39	GC17P007579	12.3295	https://www.genecards.org/cgi-bin/carddisp.pl?gene=CD68
CFTR	CF Transmembrane Conductance Regulator	Protein Coding	50	GC07P117287	12.3262	https://www.genecards.org/cgi-bin/carddisp.pl?gene=CFTR
WRAP53	WD Repeat Containing Antisense To TP53	Protein Coding	41	GC17P010353	12.2055	https://www.genecards.org/cgi-bin/carddisp.pl?gene=WRAP53
MIR15A	MicroRNA 15a	RNA Gene	16	GC13M050049	12.1743	https://www.genecards.org/cgi-bin/carddisp.pl?gene=MIR15A
SLC2A1	Solute Carrier Family 2 Member 1	Protein Coding	51	GC01M042925	12.1723	https://www.genecards.org/cgi-bin/carddisp.pl?gene=SLC2A1
CCK	Cholecystokinin	Protein Coding	41	GC03M042274	12.1645	https://www.genecards.org/cgi-bin/carddisp.pl?gene=CCK
GATA3	GATA Binding Protein 3	Protein Coding	48	GC10P008045	12.1563	https://www.genecards.org/cgi-bin/carddisp.pl?gene=GATA3
FANCM	FA Complementation Group M	Protein Coding	41	GC14P045135	12.1534	https://www.genecards.org/cgi-bin/carddisp.pl?gene=FANCM
CXCL1	C-X-C Motif Chemokine Ligand 1	Protein Coding	41	GC04P073869	12.1429	https://www.genecards.org/cgi-bin/carddisp.pl?gene=CXCL1
SDHA	Succinate Dehydrogenase Complex Flavoprotein Subunit A	Protein Coding	46	GC05P000208	12.1394	https://www.genecards.org/cgi-bin/carddisp.pl?gene=SDHA
CYP1A2	Cytochrome P450 Family 1 Subfamily A Member 2	Protein Coding	45	GC15P074748	12.099	https://www.genecards.org/cgi-bin/carddisp.pl?gene=CYP1A2
CYCS	Cytochrome C, Somatic	Protein Coding	47	GC07M025118	12.0762	https://www.genecards.org/cgi-bin/carddisp.pl?gene=CYCS
SLC17A5	Solute Carrier Family 17 Member 5	Protein Coding	43	GC06M073593	12.0562	https://www.genecards.org/cgi-bin/carddisp.pl?gene=SLC17A5
ANTXR1	ANTXR Cell Adhesion Molecule 1	Protein Coding	45	GC02P068977	12.0286	https://www.genecards.org/cgi-bin/carddisp.pl?gene=ANTXR1
CTSC	Cathepsin C	Protein Coding	46	GC11M088211	12.027	https://www.genecards.org/cgi-bin/carddisp.pl?gene=CTSC
IL21	Interleukin 21	Protein Coding	41	GC04M122612	12.0195	https://www.genecards.org/cgi-bin/carddisp.pl?gene=IL21
SDHC	Succinate Dehydrogenase Complex Subunit C	Protein Coding	44	GC01P161314	12.012	https://www.genecards.org/cgi-bin/carddisp.pl?gene=SDHC
CBL	Cbl Proto-Oncogene	Protein Coding	49	GC11P119206	12.0025	https://www.genecards.org/cgi-bin/carddisp.pl?gene=CBL
PRF1	Perforin 1	Protein Coding	44	GC10M070597	11.9991	https://www.genecards.org/cgi-bin/carddisp.pl?gene=PRF1
XDH	Xanthine Dehydrogenase	Protein Coding	45	GC02M031334	11.9968	https://www.genecards.org/cgi-bin/carddisp.pl?gene=XDH
MIR200B	MicroRNA 200b	RNA Gene	21	GC01P001167	11.9888	https://www.genecards.org/cgi-bin/carddisp.pl?gene=MIR200B
FGF10	Fibroblast Growth Factor 10	Protein Coding	46	GC05M044340	11.9886	https://www.genecards.org/cgi-bin/carddisp.pl?gene=FGF10
CYBA	Cytochrome B-245 Alpha Chain	Protein Coding	46	GC16M088643	11.9834	https://www.genecards.org/cgi-bin/carddisp.pl?gene=CYBA
CAMP	Cathelicidin Antimicrobial Peptide	Protein Coding	40	GC03P048594	11.9664	https://www.genecards.org/cgi-bin/carddisp.pl?gene=CAMP
MIR182	MicroRNA 182	RNA Gene	22	GC07M129770	11.9091	https://www.genecards.org/cgi-bin/carddisp.pl?gene=MIR182
IL12RB1	Interleukin 12 Receptor Subunit Beta 1	Protein Coding	44	GC19M018058	11.892	https://www.genecards.org/cgi-bin/carddisp.pl?gene=IL12RB1
LEP	Leptin	Protein Coding	46	GC07P128241	11.8897	https://www.genecards.org/cgi-bin/carddisp.pl?gene=LEP
ARID1A	AT-Rich Interaction Domain 1A	Protein Coding	43	GC01P026693	11.888	https://www.genecards.org/cgi-bin/carddisp.pl?gene=ARID1A
GSTT1	Glutathione S-Transferase Theta 1	Protein Coding	32	GC22Mi00270	11.8819	https://www.genecards.org/cgi-bin/carddisp.pl?gene=GSTT1
AURKA	Aurora Kinase A	Protein Coding	49	GC20M056370	11.8725	https://www.genecards.org/cgi-bin/carddisp.pl?gene=AURKA
FLT3	Fms Related Receptor Tyrosine Kinase 3	Protein Coding	51	GC13M028003	11.8363	https://www.genecards.org/cgi-bin/carddisp.pl?gene=FLT3
KDSR	3-Ketodihydrosphingosine Reductase	Protein Coding	40	GC18M063327	11.8361	https://www.genecards.org/cgi-bin/carddisp.pl?gene=KDSR
OSMR	Oncostatin M Receptor	Protein Coding	45	GC05P038845	11.8314	https://www.genecards.org/cgi-bin/carddisp.pl?gene=OSMR
MYCN	MYCN Proto-Oncogene, BHLH Transcription Factor	Protein Coding	45	GC02P015949	11.829	https://www.genecards.org/cgi-bin/carddisp.pl?gene=MYCN
HLA-G	Major Histocompatibility Complex, Class I, G	Protein Coding	44	GC06P073321	11.8191	https://www.genecards.org/cgi-bin/carddisp.pl?gene=HLA-G
FOXC2	Forkhead Box C2	Protein Coding	43	GC16P086577	11.8064	https://www.genecards.org/cgi-bin/carddisp.pl?gene=FOXC2
KL	Klotho	Protein Coding	45	GC13P033016	11.7984	https://www.genecards.org/cgi-bin/carddisp.pl?gene=KL
DNMT1	DNA Methyltransferase 1	Protein Coding	49	GC19M010133	11.7969	https://www.genecards.org/cgi-bin/carddisp.pl?gene=DNMT1
MUC5AC	Mucin 5AC, Oligomeric Mucus/Gel-Forming	Protein Coding	38	GC11P001485	11.7367	https://www.genecards.org/cgi-bin/carddisp.pl?gene=MUC5AC
MIR19A	MicroRNA 19a	RNA Gene	20	GC13P091521	11.7326	https://www.genecards.org/cgi-bin/carddisp.pl?gene=MIR19A
IL23A	Interleukin 23 Subunit Alpha	Protein Coding	37	GC12P056961	11.7066	https://www.genecards.org/cgi-bin/carddisp.pl?gene=IL23A
EPHB4	EPH Receptor B4	Protein Coding	51	GC07M101462	11.6904	https://www.genecards.org/cgi-bin/carddisp.pl?gene=EPHB4
BTK	Bruton Tyrosine Kinase	Protein Coding	51	GC0XM101349	11.6845	https://www.genecards.org/cgi-bin/carddisp.pl?gene=BTK
CYP2C9	Cytochrome P450 Family 2 Subfamily C Member 9	Protein Coding	48	GC10P094938	11.6801	https://www.genecards.org/cgi-bin/carddisp.pl?gene=CYP2C9
MIR106B	MicroRNA 106b	RNA Gene	23	GC07M101185	11.6764	https://www.genecards.org/cgi-bin/carddisp.pl?gene=MIR106B
PLAT	Plasminogen Activator, Tissue Type	Protein Coding	48	GC08M042174	11.6715	https://www.genecards.org/cgi-bin/carddisp.pl?gene=PLAT
MIR29A	MicroRNA 29a	RNA Gene	22	GC07M130876	11.6112	https://www.genecards.org/cgi-bin/carddisp.pl?gene=MIR29A
CYBB	Cytochrome B-245 Beta Chain	Protein Coding	46	GC0XP037780	11.5819	https://www.genecards.org/cgi-bin/carddisp.pl?gene=CYBB
ELP1	Elongator Acetyltransferase Complex Subunit 1	Protein Coding	33	GC09M108868	11.5688	https://www.genecards.org/cgi-bin/carddisp.pl?gene=ELP1
TLR9	Toll Like Receptor 9	Protein Coding	45	GC03M052222	11.5629	https://www.genecards.org/cgi-bin/carddisp.pl?gene=TLR9
AREG	Amphiregulin	Protein Coding	42	GC04P074445	11.5607	https://www.genecards.org/cgi-bin/carddisp.pl?gene=AREG
KLK7	Kallikrein Related Peptidase 7	Protein Coding	40	GC19M060347	11.5596	https://www.genecards.org/cgi-bin/carddisp.pl?gene=KLK7
MIR451A	MicroRNA 451a	RNA Gene	19	GC17M028861	11.5455	https://www.genecards.org/cgi-bin/carddisp.pl?gene=MIR451A
BSCL2	BSCL2 Lipid Droplet Biogenesis Associated, Seipin	Protein Coding	42	GC11M082132	11.5379	https://www.genecards.org/cgi-bin/carddisp.pl?gene=BSCL2
MMP8	Matrix Metallopeptidase 8	Protein Coding	48	GC11M102617	11.5371	https://www.genecards.org/cgi-bin/carddisp.pl?gene=MMP8
RTEL1-TNFRSF6B	RTEL1-TNFRSF6B Readthrough (NMD Candidate)	RNA Gene	19	GC20P063657	11.5357	https://www.genecards.org/cgi-bin/carddisp.pl?gene=RTEL1-TNFRSF6B
RNASEH2A	Ribonuclease H2 Subunit A	Protein Coding	42	GC19P013431	11.5168	https://www.genecards.org/cgi-bin/carddisp.pl?gene=RNASEH2A
KRT18	Keratin 18	Protein Coding	47	GC12P052948	11.5149	https://www.genecards.org/cgi-bin/carddisp.pl?gene=KRT18
CCL3	C-C Motif Chemokine Ligand 3	Protein Coding	38	GC17M036088	11.5148	https://www.genecards.org/cgi-bin/carddisp.pl?gene=CCL3
HP	Haptoglobin	Protein Coding	45	GC16P072089	11.5076	https://www.genecards.org/cgi-bin/carddisp.pl?gene=HP
SBDS	SBDS Ribosome Maturation Factor	Protein Coding	41	GC07M066987	11.4578	https://www.genecards.org/cgi-bin/carddisp.pl?gene=SBDS
APEX1	Apurinic/Apyrimidinic Endodeoxyribonuclease 1	Protein Coding	43	GC14P020455	11.4571	https://www.genecards.org/cgi-bin/carddisp.pl?gene=APEX1
THBD	Thrombomodulin	Protein Coding	44	GC20M023026	11.4353	https://www.genecards.org/cgi-bin/carddisp.pl?gene=THBD
HBEGF	Heparin Binding EGF Like Growth Factor	Protein Coding	42	GC05M140332	11.4311	https://www.genecards.org/cgi-bin/carddisp.pl?gene=HBEGF
CDKN1C	Cyclin Dependent Kinase Inhibitor 1C	Protein Coding	46	GC11M002903	11.4276	https://www.genecards.org/cgi-bin/carddisp.pl?gene=CDKN1C
CCT5	Chaperonin Containing TCP1 Subunit 5	Protein Coding	44	GC05P010236	11.397	https://www.genecards.org/cgi-bin/carddisp.pl?gene=CCT5
AQP5	Aquaporin 5	Protein Coding	46	GC12P049961	11.3755	https://www.genecards.org/cgi-bin/carddisp.pl?gene=AQP5
MIR142	MicroRNA 142	RNA Gene	21	GC17M058331	11.3688	https://www.genecards.org/cgi-bin/carddisp.pl?gene=MIR142
NQO1	NAD(P)H Quinone Dehydrogenase 1	Protein Coding	47	GC16M069706	11.3659	https://www.genecards.org/cgi-bin/carddisp.pl?gene=NQO1
SCN1A-AS1	SCN1A And SCN9A Antisense RNA 1	RNA Gene	13	GC02P165959	11.3633	https://www.genecards.org/cgi-bin/carddisp.pl?gene=SCN1A-AS1
SERPINF2	Serpin Family F Member 2	Protein Coding	44	GC17P001742	11.311	https://www.genecards.org/cgi-bin/carddisp.pl?gene=SERPINF2
SMARCA2	SWI/SNF Related, Matrix Associated, Actin Dependent Regulator Of Chromatin, Subfamily A, Member 2	Protein Coding	48	GC09P001980	11.3007	https://www.genecards.org/cgi-bin/carddisp.pl?gene=SMARCA2
SOCS3	Suppressor Of Cytokine Signaling 3	Protein Coding	42	GC17M078356	11.2996	https://www.genecards.org/cgi-bin/carddisp.pl?gene=SOCS3
RAD54L	RAD54 Like	Protein Coding	45	GC01P046313	11.2725	https://www.genecards.org/cgi-bin/carddisp.pl?gene=RAD54L
CHEK1	Checkpoint Kinase 1	Protein Coding	48	GC11P125625	11.2465	https://www.genecards.org/cgi-bin/carddisp.pl?gene=CHEK1
LGALS3	Galectin 3	Protein Coding	43	GC14P055124	11.2449	https://www.genecards.org/cgi-bin/carddisp.pl?gene=LGALS3
DES	Desmin	Protein Coding	46	GC02P219418	11.2336	https://www.genecards.org/cgi-bin/carddisp.pl?gene=DES
CDKN2C	Cyclin Dependent Kinase Inhibitor 2C	Protein Coding	44	GC01P050960	11.2296	https://www.genecards.org/cgi-bin/carddisp.pl?gene=CDKN2C
ZAP70	Zeta Chain Of T Cell Receptor Associated Protein Kinase 70	Protein Coding	50	GC02P097727	11.2218	https://www.genecards.org/cgi-bin/carddisp.pl?gene=ZAP70
TFF1	Trefoil Factor 1	Protein Coding	42	GC21M042362	11.2179	https://www.genecards.org/cgi-bin/carddisp.pl?gene=TFF1
ACTC1	Actin Alpha Cardiac Muscle 1	Protein Coding	42	GC15M034790	11.2041	https://www.genecards.org/cgi-bin/carddisp.pl?gene=ACTC1
DMD	Dystrophin	Protein Coding	46	GC0XM031097	11.1955	https://www.genecards.org/cgi-bin/carddisp.pl?gene=DMD
ABCG2	ATP Binding Cassette Subfamily G Member 2 (Junior Blood Group)	Protein Coding	49	GC04M088090	11.1925	https://www.genecards.org/cgi-bin/carddisp.pl?gene=ABCG2
BDNF	Brain Derived Neurotrophic Factor	Protein Coding	46	GC11M027654	11.1911	https://www.genecards.org/cgi-bin/carddisp.pl?gene=BDNF
AHR	Aryl Hydrocarbon Receptor	Protein Coding	47	GC07P016916	11.1843	https://www.genecards.org/cgi-bin/carddisp.pl?gene=AHR
SPARC	Secreted Protein Acidic And Cysteine Rich	Protein Coding	50	GC05M151661	11.1832	https://www.genecards.org/cgi-bin/carddisp.pl?gene=SPARC
CTNNA1	Catenin Alpha 1	Protein Coding	46	GC05P138613	11.1701	https://www.genecards.org/cgi-bin/carddisp.pl?gene=CTNNA1
PRL	Prolactin	Protein Coding	42	GC06M022287	11.1645	https://www.genecards.org/cgi-bin/carddisp.pl?gene=PRL
FCGR2B	Fc Gamma Receptor IIb	Protein Coding	46	GC01P161663	11.1615	https://www.genecards.org/cgi-bin/carddisp.pl?gene=FCGR2B
DNASE1L3	Deoxyribonuclease 1 Like 3	Protein Coding	42	GC03M058192	11.1538	https://www.genecards.org/cgi-bin/carddisp.pl?gene=DNASE1L3
SOX2	SRY-Box Transcription Factor 2	Protein Coding	45	GC03P181711	11.1437	https://www.genecards.org/cgi-bin/carddisp.pl?gene=SOX2
IL33	Interleukin 33	Protein Coding	38	GC09P006255	11.1401	https://www.genecards.org/cgi-bin/carddisp.pl?gene=IL33
ATL3	Atlastin GTPase 3	Protein Coding	37	GC11M063624	11.1247	https://www.genecards.org/cgi-bin/carddisp.pl?gene=ATL3
POU5F1	POU Class 5 Homeobox 1	Protein Coding	45	GC06M059019	11.101	https://www.genecards.org/cgi-bin/carddisp.pl?gene=POU5F1
CCL17	C-C Motif Chemokine Ligand 17	Protein Coding	37	GC16P057410	11.1008	https://www.genecards.org/cgi-bin/carddisp.pl?gene=CCL17
GATA2	GATA Binding Protein 2	Protein Coding	47	GC03M128479	11.0976	https://www.genecards.org/cgi-bin/carddisp.pl?gene=GATA2
CTSG	Cathepsin G	Protein Coding	45	GC14M024573	11.091	https://www.genecards.org/cgi-bin/carddisp.pl?gene=CTSG
KLK3	Kallikrein Related Peptidase 3	Protein Coding	46	GC19P050854	11.0725	https://www.genecards.org/cgi-bin/carddisp.pl?gene=KLK3
MMP7	Matrix Metallopeptidase 7	Protein Coding	47	GC11M102425	11.0633	https://www.genecards.org/cgi-bin/carddisp.pl?gene=MMP7
CCL20	C-C Motif Chemokine Ligand 20	Protein Coding	42	GC02P227832	11.0612	https://www.genecards.org/cgi-bin/carddisp.pl?gene=CCL20
ST14	ST14 Transmembrane Serine Protease Matriptase	Protein Coding	47	GC11P130159	11.0573	https://www.genecards.org/cgi-bin/carddisp.pl?gene=ST14
CEACAM5	CEA Cell Adhesion Molecule 5	Protein Coding	42	GC19P046844	11.0447	https://www.genecards.org/cgi-bin/carddisp.pl?gene=CEACAM5
SYP	Synaptophysin	Protein Coding	44	GC0XM049187	11.0291	https://www.genecards.org/cgi-bin/carddisp.pl?gene=SYP
NCAM1	Neural Cell Adhesion Molecule 1	Protein Coding	46	GC11P112961	11.018	https://www.genecards.org/cgi-bin/carddisp.pl?gene=NCAM1
CXCR1	C-X-C Motif Chemokine Receptor 1	Protein Coding	42	GC02M218162	11.0149	https://www.genecards.org/cgi-bin/carddisp.pl?gene=CXCR1
KRT6B	Keratin 6B	Protein Coding	41	GC12M052446	11.0133	https://www.genecards.org/cgi-bin/carddisp.pl?gene=KRT6B
PDPN	Podoplanin	Protein Coding	40	GC01P013583	11.0084	https://www.genecards.org/cgi-bin/carddisp.pl?gene=PDPN
IGFBP3	Insulin Like Growth Factor Binding Protein 3	Protein Coding	45	GC07M045912	10.9924	https://www.genecards.org/cgi-bin/carddisp.pl?gene=IGFBP3
FANCG	FA Complementation Group G	Protein Coding	42	GC09M035073	10.9868	https://www.genecards.org/cgi-bin/carddisp.pl?gene=FANCG
CCR4	C-C Motif Chemokine Receptor 4	Protein Coding	44	GC03P032951	10.964	https://www.genecards.org/cgi-bin/carddisp.pl?gene=CCR4
MIR223	MicroRNA 223	RNA Gene	22	GC0XP066018	10.9604	https://www.genecards.org/cgi-bin/carddisp.pl?gene=MIR223
DNASE1	Deoxyribonuclease 1	Protein Coding	42	GC16P003611	10.9443	https://www.genecards.org/cgi-bin/carddisp.pl?gene=DNASE1
SERPINA1	Serpin Family A Member 1	Protein Coding	48	GC14M094376	10.9298	https://www.genecards.org/cgi-bin/carddisp.pl?gene=SERPINA1
GPR35	G Protein-Coupled Receptor 35	Protein Coding	42	GC02P240605	10.9107	https://www.genecards.org/cgi-bin/carddisp.pl?gene=GPR35
CST6	Cystatin E/M	Protein Coding	40	GC11P068540	10.9099	https://www.genecards.org/cgi-bin/carddisp.pl?gene=CST6
HAVCR2	Hepatitis A Virus Cellular Receptor 2	Protein Coding	43	GC05M157063	10.9083	https://www.genecards.org/cgi-bin/carddisp.pl?gene=HAVCR2
CASP9	Caspase 9	Protein Coding	46	GC01M015491	10.9056	https://www.genecards.org/cgi-bin/carddisp.pl?gene=CASP9
BMPR1A	Bone Morphogenetic Protein Receptor Type 1A	Protein Coding	49	GC10P089366	10.9043	https://www.genecards.org/cgi-bin/carddisp.pl?gene=BMPR1A
G6PD	Glucose-6-Phosphate Dehydrogenase	Protein Coding	48	GC0XM154531	10.884	https://www.genecards.org/cgi-bin/carddisp.pl?gene=G6PD
VTN	Vitronectin	Protein Coding	43	GC17M033287	10.8825	https://www.genecards.org/cgi-bin/carddisp.pl?gene=VTN
LRP1	LDL Receptor Related Protein 1	Protein Coding	48	GC12P057128	10.8815	https://www.genecards.org/cgi-bin/carddisp.pl?gene=LRP1
SELP	Selectin P	Protein Coding	45	GC01M169558	10.88	https://www.genecards.org/cgi-bin/carddisp.pl?gene=SELP
AIRE	Autoimmune Regulator	Protein Coding	44	GC21P044285	10.874	https://www.genecards.org/cgi-bin/carddisp.pl?gene=AIRE
VIP	Vasoactive Intestinal Peptide	Protein Coding	44	GC06P152750	10.8722	https://www.genecards.org/cgi-bin/carddisp.pl?gene=VIP
BMP2	Bone Morphogenetic Protein 2	Protein Coding	45	GC20P006767	10.857	https://www.genecards.org/cgi-bin/carddisp.pl?gene=BMP2
SRP54	Signal Recognition Particle 54	Protein Coding	42	GC14P034981	10.8566	https://www.genecards.org/cgi-bin/carddisp.pl?gene=SRP54
MIR34C	MicroRNA 34c	RNA Gene	22	GC11P111656	10.8565	https://www.genecards.org/cgi-bin/carddisp.pl?gene=MIR34C
F3	Coagulation Factor III, Tissue Factor	Protein Coding	44	GC01M094559	10.8497	https://www.genecards.org/cgi-bin/carddisp.pl?gene=F3
DNMT3A	DNA Methyltransferase 3 Alpha	Protein Coding	50	GC02M025228	10.8465	https://www.genecards.org/cgi-bin/carddisp.pl?gene=DNMT3A
CNC2	Carney Complex Type 2, Multiple Neoplasia And Lentiginosis	Genetic Locus	3	GC02U990267	10.8373	https://www.genecards.org/cgi-bin/carddisp.pl?gene=CNC2
EGR1	Early Growth Response 1	Protein Coding	43	GC05P138465	10.8287	https://www.genecards.org/cgi-bin/carddisp.pl?gene=EGR1
ETS1	ETS Proto-Oncogene 1, Transcription Factor	Protein Coding	46	GC11M128458	10.8267	https://www.genecards.org/cgi-bin/carddisp.pl?gene=ETS1
MIRLET7B	MicroRNA Let-7b	RNA Gene	20	GC22P046119	10.8202	https://www.genecards.org/cgi-bin/carddisp.pl?gene=MIRLET7B
PROS1	Protein S	Protein Coding	48	GC03M093873	10.8142	https://www.genecards.org/cgi-bin/carddisp.pl?gene=PROS1
DPYD	Dihydropyrimidine Dehydrogenase	Protein Coding	51	GC01M097015	10.8125	https://www.genecards.org/cgi-bin/carddisp.pl?gene=DPYD
MBL2	Mannose Binding Lectin 2	Protein Coding	46	GC10M052760	10.8082	https://www.genecards.org/cgi-bin/carddisp.pl?gene=MBL2
PGBD3	PiggyBac Transposable Element Derived 3	Protein Coding	27	GC10M049517	10.7832	https://www.genecards.org/cgi-bin/carddisp.pl?gene=PGBD3
ASCC1	Activating Signal Cointegrator 1 Complex Subunit 1	Protein Coding	41	GC10M072096	10.7786	https://www.genecards.org/cgi-bin/carddisp.pl?gene=ASCC1
UVSSA	UV Stimulated Scaffold Protein A	Protein Coding	35	GC04P001341	10.7676	https://www.genecards.org/cgi-bin/carddisp.pl?gene=UVSSA
CTHRC1	Collagen Triple Helix Repeat Containing 1	Protein Coding	41	GC08P103371	10.7642	https://www.genecards.org/cgi-bin/carddisp.pl?gene=CTHRC1
CYP27B1	Cytochrome P450 Family 27 Subfamily B Member 1	Protein Coding	46	GC12M057757	10.7612	https://www.genecards.org/cgi-bin/carddisp.pl?gene=CYP27B1
CALR	Calreticulin	Protein Coding	50	GC19P012938	10.7445	https://www.genecards.org/cgi-bin/carddisp.pl?gene=CALR
CYP2D6	Cytochrome P450 Family 2 Subfamily D Member 6	Protein Coding	47	GC22M042126	10.7424	https://www.genecards.org/cgi-bin/carddisp.pl?gene=CYP2D6
NOTCH2	Notch Receptor 2	Protein Coding	49	GC01M119911	10.731	https://www.genecards.org/cgi-bin/carddisp.pl?gene=NOTCH2
HPS3	HPS3 Biogenesis Of Lysosomal Organelles Complex 2 Subunit 1	Protein Coding	40	GC03P149129	10.7295	https://www.genecards.org/cgi-bin/carddisp.pl?gene=HPS3
MIR122	MicroRNA 122	RNA Gene	22	GC18P058451	10.7271	https://www.genecards.org/cgi-bin/carddisp.pl?gene=MIR122
GZMB	Granzyme B	Protein Coding	45	GC14M024630	10.7251	https://www.genecards.org/cgi-bin/carddisp.pl?gene=GZMB
HSP90AA1	Heat Shock Protein 90 Alpha Family Class A Member 1	Protein Coding	47	GC14M102080	10.7161	https://www.genecards.org/cgi-bin/carddisp.pl?gene=HSP90AA1
MIR140	MicroRNA 140	RNA Gene	24	GC16P069934	10.7132	https://www.genecards.org/cgi-bin/carddisp.pl?gene=MIR140
PLAUR	Plasminogen Activator, Urokinase Receptor	Protein Coding	44	GC19M043646	10.7126	https://www.genecards.org/cgi-bin/carddisp.pl?gene=PLAUR
PMS1	PMS1 Homolog 1, Mismatch Repair System Component	Protein Coding	41	GC02P189784	10.7094	https://www.genecards.org/cgi-bin/carddisp.pl?gene=PMS1
MIR204	MicroRNA 204	RNA Gene	23	GC09M070809	10.6761	https://www.genecards.org/cgi-bin/carddisp.pl?gene=MIR204
SERPINC1	Serpin Family C Member 1	Protein Coding	48	GC01M174452	10.6368	https://www.genecards.org/cgi-bin/carddisp.pl?gene=SERPINC1
MIR23B	MicroRNA 23b	RNA Gene	21	GC09P095085	10.6198	https://www.genecards.org/cgi-bin/carddisp.pl?gene=MIR23B
IL4R	Interleukin 4 Receptor	Protein Coding	47	GC16P027501	10.6193	https://www.genecards.org/cgi-bin/carddisp.pl?gene=IL4R
PRKN	Parkin RBR E3 Ubiquitin Protein Ligase	Protein Coding	38	GC06M161348	10.6134	https://www.genecards.org/cgi-bin/carddisp.pl?gene=PRKN
SCT	Secretin	Protein Coding	34	GC11M000626	10.6128	https://www.genecards.org/cgi-bin/carddisp.pl?gene=SCT
ALDH2	Aldehyde Dehydrogenase 2 Family Member	Protein Coding	49	GC12P111766	10.6032	https://www.genecards.org/cgi-bin/carddisp.pl?gene=ALDH2
HSPG2	Heparan Sulfate Proteoglycan 2	Protein Coding	46	GC01M021822	10.6012	https://www.genecards.org/cgi-bin/carddisp.pl?gene=HSPG2
ING1	Inhibitor Of Growth Family Member 1	Protein Coding	42	GC13P110712	10.5903	https://www.genecards.org/cgi-bin/carddisp.pl?gene=ING1
ALOX5	Arachidonate 5-Lipoxygenase	Protein Coding	48	GC10P045374	10.5829	https://www.genecards.org/cgi-bin/carddisp.pl?gene=ALOX5
MIR93	MicroRNA 93	RNA Gene	22	GC07M101184	10.5562	https://www.genecards.org/cgi-bin/carddisp.pl?gene=MIR93
ARHGAP31	Rho GTPase Activating Protein 31	Protein Coding	40	GC03P119294	10.539	https://www.genecards.org/cgi-bin/carddisp.pl?gene=ARHGAP31
F2RL1	F2R Like Trypsin Receptor 1	Protein Coding	45	GC05P076818	10.5329	https://www.genecards.org/cgi-bin/carddisp.pl?gene=F2RL1
ITGA2	Integrin Subunit Alpha 2	Protein Coding	45	GC05P052989	10.5311	https://www.genecards.org/cgi-bin/carddisp.pl?gene=ITGA2
UBE3A	Ubiquitin Protein Ligase E3A	Protein Coding	46	GC15M025333	10.5256	https://www.genecards.org/cgi-bin/carddisp.pl?gene=UBE3A
TXN	Thioredoxin	Protein Coding	44	GC09M110243	10.5108	https://www.genecards.org/cgi-bin/carddisp.pl?gene=TXN
NCF2	Neutrophil Cytosolic Factor 2	Protein Coding	46	GC01M183555	10.5013	https://www.genecards.org/cgi-bin/carddisp.pl?gene=NCF2
NEU1	Neuraminidase 1	Protein Coding	44	GC06M031857	10.5005	https://www.genecards.org/cgi-bin/carddisp.pl?gene=NEU1
TP73	Tumor Protein P73	Protein Coding	45	GC01P003652	10.4979	https://www.genecards.org/cgi-bin/carddisp.pl?gene=TP73
MAPK3	Mitogen-Activated Protein Kinase 3	Protein Coding	48	GC16M034986	10.4613	https://www.genecards.org/cgi-bin/carddisp.pl?gene=MAPK3
MIR342	MicroRNA 342	RNA Gene	20	GC14P100109	10.4555	https://www.genecards.org/cgi-bin/carddisp.pl?gene=MIR342
TLR3	Toll Like Receptor 3	Protein Coding	50	GC04P186059	10.4406	https://www.genecards.org/cgi-bin/carddisp.pl?gene=TLR3
SIRT1	Sirtuin 1	Protein Coding	47	GC10P067884	10.4002	https://www.genecards.org/cgi-bin/carddisp.pl?gene=SIRT1
CXCL9	C-X-C Motif Chemokine Ligand 9	Protein Coding	38	GC04M076001	10.3824	https://www.genecards.org/cgi-bin/carddisp.pl?gene=CXCL9
FANCE	FA Complementation Group E	Protein Coding	41	GC06P073552	10.3823	https://www.genecards.org/cgi-bin/carddisp.pl?gene=FANCE
S100A12	S100 Calcium Binding Protein A12	Protein Coding	38	GC01M153373	10.3722	https://www.genecards.org/cgi-bin/carddisp.pl?gene=S100A12
MCL1	MCL1 Apoptosis Regulator, BCL2 Family Member	Protein Coding	45	GC01M151116	10.3662	https://www.genecards.org/cgi-bin/carddisp.pl?gene=MCL1
TRAF6	TNF Receptor Associated Factor 6	Protein Coding	45	GC11M036467	10.362	https://www.genecards.org/cgi-bin/carddisp.pl?gene=TRAF6
FCGR3A	Fc Gamma Receptor IIIa	Protein Coding	44	GC01M161541	10.3583	https://www.genecards.org/cgi-bin/carddisp.pl?gene=FCGR3A
MPL	MPL Proto-Oncogene, Thrombopoietin Receptor	Protein Coding	46	GC01P043337	10.3433	https://www.genecards.org/cgi-bin/carddisp.pl?gene=MPL
SPRED1	Sprouty Related EVH1 Domain Containing 1	Protein Coding	41	GC15P038252	10.342	https://www.genecards.org/cgi-bin/carddisp.pl?gene=SPRED1
LZTR1	Leucine Zipper Like Transcription Regulator 1	Protein Coding	42	GC22P032004	10.3414	https://www.genecards.org/cgi-bin/carddisp.pl?gene=LZTR1
TF	Transferrin	Protein Coding	48	GC03P133708	10.3205	https://www.genecards.org/cgi-bin/carddisp.pl?gene=TF
MMP10	Matrix Metallopeptidase 10	Protein Coding	46	GC11M102770	10.3173	https://www.genecards.org/cgi-bin/carddisp.pl?gene=MMP10
KRT13	Keratin 13	Protein Coding	42	GC17M041500	10.3145	https://www.genecards.org/cgi-bin/carddisp.pl?gene=KRT13
TOR1A	Torsin Family 1 Member A	Protein Coding	45	GC09M129812	10.2913	https://www.genecards.org/cgi-bin/carddisp.pl?gene=TOR1A
TNFRSF8	TNF Receptor Superfamily Member 8	Protein Coding	41	GC01P012063	10.2813	https://www.genecards.org/cgi-bin/carddisp.pl?gene=TNFRSF8
TACR1	Tachykinin Receptor 1	Protein Coding	45	GC02M075010	10.2556	https://www.genecards.org/cgi-bin/carddisp.pl?gene=TACR1
TNFRSF10A	TNF Receptor Superfamily Member 10a	Protein Coding	44	GC08M023190	10.2527	https://www.genecards.org/cgi-bin/carddisp.pl?gene=TNFRSF10A
TGM2	Transglutaminase 2	Protein Coding	46	GC20M038127	10.2522	https://www.genecards.org/cgi-bin/carddisp.pl?gene=TGM2
DDX58	DExD/H-Box Helicase 58	Protein Coding	45	GC09M032455	10.2512	https://www.genecards.org/cgi-bin/carddisp.pl?gene=DDX58
MIR150	MicroRNA 150	RNA Gene	22	GC19M049500	10.2164	https://www.genecards.org/cgi-bin/carddisp.pl?gene=MIR150
TPMT	Thiopurine S-Methyltransferase	Protein Coding	46	GC06M018128	10.2143	https://www.genecards.org/cgi-bin/carddisp.pl?gene=TPMT
NLRP12	NLR Family Pyrin Domain Containing 12	Protein Coding	43	GC19M053793	10.2126	https://www.genecards.org/cgi-bin/carddisp.pl?gene=NLRP12
GALK1	Galactokinase 1	Protein Coding	46	GC17M075751	10.2109	https://www.genecards.org/cgi-bin/carddisp.pl?gene=GALK1
SETBP1	SET Binding Protein 1	Protein Coding	41	GC18P044680	10.2089	https://www.genecards.org/cgi-bin/carddisp.pl?gene=SETBP1
APOH	Apolipoprotein H	Protein Coding	44	GC17M066212	10.2078	https://www.genecards.org/cgi-bin/carddisp.pl?gene=APOH
LIFR	LIF Receptor Subunit Alpha	Protein Coding	46	GC05M038475	10.2004	https://www.genecards.org/cgi-bin/carddisp.pl?gene=LIFR
IL1RL2	Interleukin 1 Receptor Like 2	Protein Coding	41	GC02P102186	10.1966	https://www.genecards.org/cgi-bin/carddisp.pl?gene=IL1RL2
FANCL	FA Complementation Group L	Protein Coding	45	GC02M058127	10.1867	https://www.genecards.org/cgi-bin/carddisp.pl?gene=FANCL
DCC	DCC Netrin 1 Receptor	Protein Coding	45	GC18P052340	10.1643	https://www.genecards.org/cgi-bin/carddisp.pl?gene=DCC
CR2	Complement C3d Receptor 2	Protein Coding	45	GC01P207454	10.1624	https://www.genecards.org/cgi-bin/carddisp.pl?gene=CR2
IKBKB	Inhibitor Of Nuclear Factor Kappa B Kinase Subunit Beta	Protein Coding	51	GC08P042271	10.16	https://www.genecards.org/cgi-bin/carddisp.pl?gene=IKBKB
KLF6	Kruppel Like Factor 6	Protein Coding	42	GC10M003779	10.1577	https://www.genecards.org/cgi-bin/carddisp.pl?gene=KLF6
STAT6	Signal Transducer And Activator Of Transcription 6	Protein Coding	48	GC12M057095	10.1525	https://www.genecards.org/cgi-bin/carddisp.pl?gene=STAT6
ANXA5	Annexin A5	Protein Coding	45	GC04M121667	10.1457	https://www.genecards.org/cgi-bin/carddisp.pl?gene=ANXA5
GALNT3	Polypeptide N-Acetylgalactosaminyltransferase 3	Protein Coding	45	GC02M165747	10.1413	https://www.genecards.org/cgi-bin/carddisp.pl?gene=GALNT3
ATP6V1A	ATPase H+ Transporting V1 Subunit A	Protein Coding	44	GC03P113747	10.1272	https://www.genecards.org/cgi-bin/carddisp.pl?gene=ATP6V1A
TWIST1	Twist Family BHLH Transcription Factor 1	Protein Coding	45	GC07M019020	10.1217	https://www.genecards.org/cgi-bin/carddisp.pl?gene=TWIST1
CDK2	Cyclin Dependent Kinase 2	Protein Coding	50	GC12P055966	10.114	https://www.genecards.org/cgi-bin/carddisp.pl?gene=CDK2
DSG2	Desmoglein 2	Protein Coding	45	GC18P031498	10.1083	https://www.genecards.org/cgi-bin/carddisp.pl?gene=DSG2
MIR34B	MicroRNA 34b	RNA Gene	22	GC11P111662	10.1035	https://www.genecards.org/cgi-bin/carddisp.pl?gene=MIR34B
NGFR	Nerve Growth Factor Receptor	Protein Coding	45	GC17P049495	10.1017	https://www.genecards.org/cgi-bin/carddisp.pl?gene=NGFR
BUB1B	BUB1 Mitotic Checkpoint Serine/Threonine Kinase B	Protein Coding	49	GC15P040161	10.0935	https://www.genecards.org/cgi-bin/carddisp.pl?gene=BUB1B
MLH3	MutL Homolog 3	Protein Coding	42	GC14M075013	10.0742	https://www.genecards.org/cgi-bin/carddisp.pl?gene=MLH3
LDLR	Low Density Lipoprotein Receptor	Protein Coding	49	GC19P011091	10.0691	https://www.genecards.org/cgi-bin/carddisp.pl?gene=LDLR
CCR7	C-C Motif Chemokine Receptor 7	Protein Coding	44	GC17M040582	10.0632	https://www.genecards.org/cgi-bin/carddisp.pl?gene=CCR7
MIR98	MicroRNA 98	RNA Gene	19	GC0XM053618	10.0387	https://www.genecards.org/cgi-bin/carddisp.pl?gene=MIR98
RHOA	Ras Homolog Family Member A	Protein Coding	46	GC03M049359	10.0384	https://www.genecards.org/cgi-bin/carddisp.pl?gene=RHOA
ADIPOQ	Adiponectin, C1Q And Collagen Domain Containing	Protein Coding	44	GC03P186842	10.0344	https://www.genecards.org/cgi-bin/carddisp.pl?gene=ADIPOQ
MUS81	MUS81 Structure-Specific Endonuclease Subunit	Protein Coding	42	GC11P068527	10.0344	https://www.genecards.org/cgi-bin/carddisp.pl?gene=MUS81
UGT1A1	UDP Glucuronosyltransferase Family 1 Member A1	Protein Coding	48	GC02P233760	10.0042	https://www.genecards.org/cgi-bin/carddisp.pl?gene=UGT1A1
MIR424	MicroRNA 424	RNA Gene	18	GC0XM134681	10.0012	https://www.genecards.org/cgi-bin/carddisp.pl?gene=MIR424
HSPB1	Heat Shock Protein Family B (Small) Member 1	Protein Coding	50	GC07P076302	10.0006	https://www.genecards.org/cgi-bin/carddisp.pl?gene=HSPB1
TFRC	Transferrin Receptor	Protein Coding	47	GC03M196027	10	https://www.genecards.org/cgi-bin/carddisp.pl?gene=TFRC
USP8	Ubiquitin Specific Peptidase 8	Protein Coding	47	GC15P050424	9.99828	https://www.genecards.org/cgi-bin/carddisp.pl?gene=USP8
SOCS1	Suppressor Of Cytokine Signaling 1	Protein Coding	43	GC16M011693	9.98614	https://www.genecards.org/cgi-bin/carddisp.pl?gene=SOCS1
MIR146B	MicroRNA 146b	RNA Gene	21	GC10P102436	9.98562	https://www.genecards.org/cgi-bin/carddisp.pl?gene=MIR146B
FLI1	Fli-1 Proto-Oncogene, ETS Transcription Factor	Protein Coding	47	GC11P128686	9.97245	https://www.genecards.org/cgi-bin/carddisp.pl?gene=FLI1
TOP1	DNA Topoisomerase I	Protein Coding	48	GC20P041028	9.97138	https://www.genecards.org/cgi-bin/carddisp.pl?gene=TOP1
COMP	Cartilage Oligomeric Matrix Protein	Protein Coding	47	GC19M018783	9.96563	https://www.genecards.org/cgi-bin/carddisp.pl?gene=COMP
GFI1	Growth Factor Independent 1 Transcriptional Repressor	Protein Coding	40	GC01M092474	9.96126	https://www.genecards.org/cgi-bin/carddisp.pl?gene=GFI1
ACD	ACD Shelterin Complex Subunit And Telomerase Recruitment Factor	Protein Coding	43	GC16M067658	9.92746	https://www.genecards.org/cgi-bin/carddisp.pl?gene=ACD
SLC37A4	Solute Carrier Family 37 Member 4	Protein Coding	42	GC11M119024	9.92121	https://www.genecards.org/cgi-bin/carddisp.pl?gene=SLC37A4
SNRPN	Small Nuclear Ribonucleoprotein Polypeptide N	Protein Coding	44	GC15P024823	9.90927	https://www.genecards.org/cgi-bin/carddisp.pl?gene=SNRPN
TRPV4	Transient Receptor Potential Cation Channel Subfamily V Member 4	Protein Coding	48	GC12M109783	9.90413	https://www.genecards.org/cgi-bin/carddisp.pl?gene=TRPV4
HEY2	Hes Related Family BHLH Transcription Factor With YRPW Motif 2	Protein Coding	39	GC06P125730	9.85762	https://www.genecards.org/cgi-bin/carddisp.pl?gene=HEY2
CMA1	Chymase 1	Protein Coding	44	GC14M024506	9.85267	https://www.genecards.org/cgi-bin/carddisp.pl?gene=CMA1
GTF2E2	General Transcription Factor IIE Subunit 2	Protein Coding	42	GC08M030578	9.84735	https://www.genecards.org/cgi-bin/carddisp.pl?gene=GTF2E2
LCN2	Lipocalin 2	Protein Coding	42	GC09P128149	9.83854	https://www.genecards.org/cgi-bin/carddisp.pl?gene=LCN2
SLX4	SLX4 Structure-Specific Endonuclease Subunit	Protein Coding	37	GC16M006039	9.8351	https://www.genecards.org/cgi-bin/carddisp.pl?gene=SLX4
DPP4	Dipeptidyl Peptidase 4	Protein Coding	49	GC02M161992	9.81336	https://www.genecards.org/cgi-bin/carddisp.pl?gene=DPP4
ESR2	Estrogen Receptor 2	Protein Coding	48	GC14M064084	9.8066	https://www.genecards.org/cgi-bin/carddisp.pl?gene=ESR2
ARAF	A-Raf Proto-Oncogene, Serine/Threonine Kinase	Protein Coding	44	GC0XP047562	9.80488	https://www.genecards.org/cgi-bin/carddisp.pl?gene=ARAF
MIR18A	MicroRNA 18a	RNA Gene	19	GC13P091525	9.78971	https://www.genecards.org/cgi-bin/carddisp.pl?gene=MIR18A
DSC1	Desmocollin 1	Protein Coding	38	GC18M031129	9.76093	https://www.genecards.org/cgi-bin/carddisp.pl?gene=DSC1
HMGB1	High Mobility Group Box 1	Protein Coding	44	GC13M030456	9.74442	https://www.genecards.org/cgi-bin/carddisp.pl?gene=HMGB1
DOCK6	Dedicator Of Cytokinesis 6	Protein Coding	40	GC19M011199	9.7426	https://www.genecards.org/cgi-bin/carddisp.pl?gene=DOCK6
HSPD1	Heat Shock Protein Family D (Hsp60) Member 1	Protein Coding	46	GC02M197486	9.74148	https://www.genecards.org/cgi-bin/carddisp.pl?gene=HSPD1
SEMA4D	Semaphorin 4D	Protein Coding	45	GC09M089360	9.7391	https://www.genecards.org/cgi-bin/carddisp.pl?gene=SEMA4D
HMGA2	High Mobility Group AT-Hook 2	Protein Coding	44	GC12P065824	9.73435	https://www.genecards.org/cgi-bin/carddisp.pl?gene=HMGA2
IER3	Immediate Early Response 3	Protein Coding	37	GC06M030743	9.72072	https://www.genecards.org/cgi-bin/carddisp.pl?gene=IER3
PAH	Phenylalanine Hydroxylase	Protein Coding	48	GC12M102836	9.7199	https://www.genecards.org/cgi-bin/carddisp.pl?gene=PAH
TFF3	Trefoil Factor 3	Protein Coding	40	GC21M042311	9.7176	https://www.genecards.org/cgi-bin/carddisp.pl?gene=TFF3
SLC22A4	Solute Carrier Family 22 Member 4	Protein Coding	43	GC05P132294	9.71209	https://www.genecards.org/cgi-bin/carddisp.pl?gene=SLC22A4
RAB7A	RAB7A, Member RAS Oncogene Family	Protein Coding	46	GC03P133030	9.69588	https://www.genecards.org/cgi-bin/carddisp.pl?gene=RAB7A
ACTA2	Actin Alpha 2, Smooth Muscle	Protein Coding	46	GC10M088935	9.69381	https://www.genecards.org/cgi-bin/carddisp.pl?gene=ACTA2
BCL2L11	BCL2 Like 11	Protein Coding	43	GC02P111119	9.68058	https://www.genecards.org/cgi-bin/carddisp.pl?gene=BCL2L11
ADAM10	ADAM Metallopeptidase Domain 10	Protein Coding	51	GC15M058588	9.66553	https://www.genecards.org/cgi-bin/carddisp.pl?gene=ADAM10
FOXC1	Forkhead Box C1	Protein Coding	42	GC06P001610	9.63951	https://www.genecards.org/cgi-bin/carddisp.pl?gene=FOXC1
TLR7	Toll Like Receptor 7	Protein Coding	46	GC0XP012867	9.6253	https://www.genecards.org/cgi-bin/carddisp.pl?gene=TLR7
DEFB1	Defensin Beta 1	Protein Coding	39	GC08M006870	9.62348	https://www.genecards.org/cgi-bin/carddisp.pl?gene=DEFB1
PSCA	Prostate Stem Cell Antigen	Protein Coding	40	GC08P142670	9.62219	https://www.genecards.org/cgi-bin/carddisp.pl?gene=PSCA
MYH11	Myosin Heavy Chain 11	Protein Coding	45	GC16M015704	9.61576	https://www.genecards.org/cgi-bin/carddisp.pl?gene=MYH11
OTULIN	OTU Deubiquitinase With Linear Linkage Specificity	Protein Coding	38	GC05P014667	9.59404	https://www.genecards.org/cgi-bin/carddisp.pl?gene=OTULIN
CXCL11	C-X-C Motif Chemokine Ligand 11	Protein Coding	40	GC04M076033	9.58628	https://www.genecards.org/cgi-bin/carddisp.pl?gene=CXCL11
LPIN2	Lipin 2	Protein Coding	42	GC18M002916	9.58369	https://www.genecards.org/cgi-bin/carddisp.pl?gene=LPIN2
CD209	CD209 Molecule	Protein Coding	42	GC19M007739	9.58324	https://www.genecards.org/cgi-bin/carddisp.pl?gene=CD209
INSL6	Insulin Like 6	Protein Coding	35	GC09M004991	9.5755	https://www.genecards.org/cgi-bin/carddisp.pl?gene=INSL6
HAMP	Hepcidin Antimicrobial Peptide	Protein Coding	43	GC19P046514	9.56373	https://www.genecards.org/cgi-bin/carddisp.pl?gene=HAMP
CCNA2	Cyclin A2	Protein Coding	43	GC04M121816	9.55765	https://www.genecards.org/cgi-bin/carddisp.pl?gene=CCNA2
MYD88	MYD88 Innate Immune Signal Transduction Adaptor	Protein Coding	48	GC03P038139	9.54212	https://www.genecards.org/cgi-bin/carddisp.pl?gene=MYD88
IL19	Interleukin 19	Protein Coding	39	GC01P206770	9.52761	https://www.genecards.org/cgi-bin/carddisp.pl?gene=IL19
TTC7A	Tetratricopeptide Repeat Domain 7A	Protein Coding	38	GC02P046906	9.52478	https://www.genecards.org/cgi-bin/carddisp.pl?gene=TTC7A
PPM1D	Protein Phosphatase, Mg2+/Mn2+ Dependent 1D	Protein Coding	45	GC17P060600	9.4924	https://www.genecards.org/cgi-bin/carddisp.pl?gene=PPM1D
BCR	BCR Activator Of RhoGEF And GTPase	Protein Coding	50	GC22P023179	9.49059	https://www.genecards.org/cgi-bin/carddisp.pl?gene=BCR
ALOX12	Arachidonate 12-Lipoxygenase, 12S Type	Protein Coding	43	GC17P006995	9.48716	https://www.genecards.org/cgi-bin/carddisp.pl?gene=ALOX12
PIK3CG	Phosphatidylinositol-4,5-Bisphosphate 3-Kinase Catalytic Subunit Gamma	Protein Coding	47	GC07P106865	9.46593	https://www.genecards.org/cgi-bin/carddisp.pl?gene=PIK3CG
BCC1	Basal Cell Carcinoma, Susceptibility To, 1	Genetic Locus	1	GC01U902480	9.46515	https://www.genecards.org/cgi-bin/carddisp.pl?gene=BCC1
RMRP	RNA Component Of Mitochondrial RNA Processing Endoribonuclease	RNA Gene	25	GC09M035655	9.45736	https://www.genecards.org/cgi-bin/carddisp.pl?gene=RMRP
CDK1	Cyclin Dependent Kinase 1	Protein Coding	44	GC10P060772	9.45694	https://www.genecards.org/cgi-bin/carddisp.pl?gene=CDK1
U2AF1	U2 Small Nuclear RNA Auxiliary Factor 1	Protein Coding	42	GC21M043092	9.45579	https://www.genecards.org/cgi-bin/carddisp.pl?gene=U2AF1
PMEL	Premelanosome Protein	Protein Coding	38	GC12M055954	9.44277	https://www.genecards.org/cgi-bin/carddisp.pl?gene=PMEL
MIR30E	MicroRNA 30e	RNA Gene	23	GC01P040754	9.41228	https://www.genecards.org/cgi-bin/carddisp.pl?gene=MIR30E
JAG1	Jagged Canonical Notch Ligand 1	Protein Coding	49	GC20M010637	9.40254	https://www.genecards.org/cgi-bin/carddisp.pl?gene=JAG1
ATRX	ATRX Chromatin Remodeler	Protein Coding	45	GC0XM077504	9.38215	https://www.genecards.org/cgi-bin/carddisp.pl?gene=ATRX
TNFSF11	TNF Superfamily Member 11	Protein Coding	46	GC13P042562	9.3815	https://www.genecards.org/cgi-bin/carddisp.pl?gene=TNFSF11
CCN1	Cellular Communication Network Factor 1	Protein Coding	31	GC01P085581	9.37198	https://www.genecards.org/cgi-bin/carddisp.pl?gene=CCN1
CASR	Calcium Sensing Receptor	Protein Coding	50	GC03P122183	9.36902	https://www.genecards.org/cgi-bin/carddisp.pl?gene=CASR
THPO	Thrombopoietin	Protein Coding	42	GC03M184371	9.36542	https://www.genecards.org/cgi-bin/carddisp.pl?gene=THPO
APOB	Apolipoprotein B	Protein Coding	45	GC02M020956	9.36413	https://www.genecards.org/cgi-bin/carddisp.pl?gene=APOB
NAT2	N-Acetyltransferase 2	Protein Coding	42	GC08P018391	9.35076	https://www.genecards.org/cgi-bin/carddisp.pl?gene=NAT2
GREM1	Gremlin 1, DAN Family BMP Antagonist	Protein Coding	43	GC15P036885	9.34455	https://www.genecards.org/cgi-bin/carddisp.pl?gene=GREM1
IL11	Interleukin 11	Protein Coding	40	GC19M055364	9.34073	https://www.genecards.org/cgi-bin/carddisp.pl?gene=IL11
FANCI	FA Complementation Group I	Protein Coding	41	GC15P089243	9.33037	https://www.genecards.org/cgi-bin/carddisp.pl?gene=FANCI
ABCC2	ATP Binding Cassette Subfamily C Member 2	Protein Coding	48	GC10P099782	9.31289	https://www.genecards.org/cgi-bin/carddisp.pl?gene=ABCC2
STX1A	Syntaxin 1A	Protein Coding	46	GC07M073700	9.3103	https://www.genecards.org/cgi-bin/carddisp.pl?gene=STX1A
MIR25	MicroRNA 25	RNA Gene	21	GC07M100093	9.30111	https://www.genecards.org/cgi-bin/carddisp.pl?gene=MIR25
CDH2	Cadherin 2	Protein Coding	51	GC18M027950	9.29802	https://www.genecards.org/cgi-bin/carddisp.pl?gene=CDH2
MIR499A	MicroRNA 499a	RNA Gene	22	GC20P034990	9.2798	https://www.genecards.org/cgi-bin/carddisp.pl?gene=MIR499A
LIMK1	LIM Domain Kinase 1	Protein Coding	48	GC07P074082	9.27358	https://www.genecards.org/cgi-bin/carddisp.pl?gene=LIMK1
HPS1	HPS1 Biogenesis Of Lysosomal Organelles Complex 3 Subunit 1	Protein Coding	41	GC10M098416	9.26833	https://www.genecards.org/cgi-bin/carddisp.pl?gene=HPS1
YAP1	Yes1 Associated Transcriptional Regulator	Protein Coding	46	GC11P102110	9.26396	https://www.genecards.org/cgi-bin/carddisp.pl?gene=YAP1
NTS	Neurotensin	Protein Coding	40	GC12P085876	9.24644	https://www.genecards.org/cgi-bin/carddisp.pl?gene=NTS
CD163	CD163 Molecule	Protein Coding	42	GC12M007546	9.24038	https://www.genecards.org/cgi-bin/carddisp.pl?gene=CD163
SP1	Sp1 Transcription Factor	Protein Coding	44	GC12P053380	9.22801	https://www.genecards.org/cgi-bin/carddisp.pl?gene=SP1
S100A1	S100 Calcium Binding Protein A1	Protein Coding	40	GC01P153627	9.2095	https://www.genecards.org/cgi-bin/carddisp.pl?gene=S100A1
TCHH	Trichohyalin	Protein Coding	37	GC01M152106	9.205	https://www.genecards.org/cgi-bin/carddisp.pl?gene=TCHH
RARA	Retinoic Acid Receptor Alpha	Protein Coding	48	GC17P040309	9.20332	https://www.genecards.org/cgi-bin/carddisp.pl?gene=RARA
VKORC1	Vitamin K Epoxide Reductase Complex Subunit 1	Protein Coding	46	GC16M035182	9.2005	https://www.genecards.org/cgi-bin/carddisp.pl?gene=VKORC1
ING3	Inhibitor Of Growth Family Member 3	Protein Coding	39	GC07P120950	9.15746	https://www.genecards.org/cgi-bin/carddisp.pl?gene=ING3
CCNB1	Cyclin B1	Protein Coding	45	GC05P069167	9.15094	https://www.genecards.org/cgi-bin/carddisp.pl?gene=CCNB1
CD55	CD55 Molecule (Cromer Blood Group)	Protein Coding	46	GC01P207321	9.14893	https://www.genecards.org/cgi-bin/carddisp.pl?gene=CD55
COMT	Catechol-O-Methyltransferase	Protein Coding	50	GC22P019941	9.14337	https://www.genecards.org/cgi-bin/carddisp.pl?gene=COMT
DEFB103B	Defensin Beta 103B	Protein Coding	28	GC08M007430	9.14299	https://www.genecards.org/cgi-bin/carddisp.pl?gene=DEFB103B
CLDN4	Claudin 4	Protein Coding	41	GC07P073799	9.14043	https://www.genecards.org/cgi-bin/carddisp.pl?gene=CLDN4
BLK	BLK Proto-Oncogene, Src Family Tyrosine Kinase	Protein Coding	49	GC08P011486	9.13273	https://www.genecards.org/cgi-bin/carddisp.pl?gene=BLK
MLN	Motilin	Protein Coding	35	GC06M033794	9.12905	https://www.genecards.org/cgi-bin/carddisp.pl?gene=MLN
MLXIPL	MLX Interacting Protein Like	Protein Coding	42	GC07M073593	9.12185	https://www.genecards.org/cgi-bin/carddisp.pl?gene=MLXIPL
BUB1	BUB1 Mitotic Checkpoint Serine/Threonine Kinase	Protein Coding	48	GC02M110637	9.12083	https://www.genecards.org/cgi-bin/carddisp.pl?gene=BUB1
AP1S3	Adaptor Related Protein Complex 1 Subunit Sigma 3	Protein Coding	38	GC02M223751	9.11141	https://www.genecards.org/cgi-bin/carddisp.pl?gene=AP1S3
ABCA1	ATP Binding Cassette Subfamily A Member 1	Protein Coding	47	GC09M104781	9.10542	https://www.genecards.org/cgi-bin/carddisp.pl?gene=ABCA1
CD27	CD27 Molecule	Protein Coding	45	GC12P017460	9.09645	https://www.genecards.org/cgi-bin/carddisp.pl?gene=CD27
CD151	CD151 Molecule (Raph Blood Group)	Protein Coding	45	GC11P001473	9.09385	https://www.genecards.org/cgi-bin/carddisp.pl?gene=CD151
CHD7	Chromodomain Helicase DNA Binding Protein 7	Protein Coding	45	GC08P060678	9.09129	https://www.genecards.org/cgi-bin/carddisp.pl?gene=CHD7
DDX41	DEAD-Box Helicase 41	Protein Coding	44	GC05M177511	9.07939	https://www.genecards.org/cgi-bin/carddisp.pl?gene=DDX41
GPX1	Glutathione Peroxidase 1	Protein Coding	46	GC03M050753	9.07775	https://www.genecards.org/cgi-bin/carddisp.pl?gene=GPX1
CREB1	CAMP Responsive Element Binding Protein 1	Protein Coding	48	GC02P207529	9.07056	https://www.genecards.org/cgi-bin/carddisp.pl?gene=CREB1
PTHLH	Parathyroid Hormone Like Hormone	Protein Coding	45	GC12M027959	9.06732	https://www.genecards.org/cgi-bin/carddisp.pl?gene=PTHLH
AQP3	Aquaporin 3 (Gill Blood Group)	Protein Coding	46	GC09M033431	9.06459	https://www.genecards.org/cgi-bin/carddisp.pl?gene=AQP3
MUC2	Mucin 2, Oligomeric Mucus/Gel-Forming	Protein Coding	39	GC11P001074	9.06302	https://www.genecards.org/cgi-bin/carddisp.pl?gene=MUC2
GSR	Glutathione-Disulfide Reductase	Protein Coding	48	GC08M030678	9.06104	https://www.genecards.org/cgi-bin/carddisp.pl?gene=GSR
CLIP2	CAP-Gly Domain Containing Linker Protein 2	Protein Coding	38	GC07P074289	9.06035	https://www.genecards.org/cgi-bin/carddisp.pl?gene=CLIP2
GHRL	Ghrelin And Obestatin Prepropeptide	Protein Coding	42	GC03M010285	9.04087	https://www.genecards.org/cgi-bin/carddisp.pl?gene=GHRL
PTGER3	Prostaglandin E Receptor 3	Protein Coding	46	GC01M070852	9.0396	https://www.genecards.org/cgi-bin/carddisp.pl?gene=PTGER3
CRH	Corticotropin Releasing Hormone	Protein Coding	43	GC08M066176	9.03447	https://www.genecards.org/cgi-bin/carddisp.pl?gene=CRH
NSD2	Nuclear Receptor Binding SET Domain Protein 2	Protein Coding	35	GC04P001872	9.03153	https://www.genecards.org/cgi-bin/carddisp.pl?gene=NSD2
MICB	MHC Class I Polypeptide-Related Sequence B	Protein Coding	40	GC06P073381	9.01109	https://www.genecards.org/cgi-bin/carddisp.pl?gene=MICB
EDN3	Endothelin 3	Protein Coding	46	GC20P059300	8.99387	https://www.genecards.org/cgi-bin/carddisp.pl?gene=EDN3
NRP1	Neuropilin 1	Protein Coding	45	GC10M033177	8.987	https://www.genecards.org/cgi-bin/carddisp.pl?gene=NRP1
PROM1	Prominin 1	Protein Coding	45	GC04M015965	8.98151	https://www.genecards.org/cgi-bin/carddisp.pl?gene=PROM1
MTAP	Methylthioadenosine Phosphorylase	Protein Coding	47	GC09P021792	8.97859	https://www.genecards.org/cgi-bin/carddisp.pl?gene=MTAP
PSAP	Prosaposin	Protein Coding	46	GC10M071816	8.975	https://www.genecards.org/cgi-bin/carddisp.pl?gene=PSAP
RECQL	RecQ Like Helicase	Protein Coding	40	GC12M021468	8.95627	https://www.genecards.org/cgi-bin/carddisp.pl?gene=RECQL
ITGB3	Integrin Subunit Beta 3	Protein Coding	49	GC17P049102	8.93492	https://www.genecards.org/cgi-bin/carddisp.pl?gene=ITGB3
RPL5	Ribosomal Protein L5	Protein Coding	46	GC01P092832	8.9083	https://www.genecards.org/cgi-bin/carddisp.pl?gene=RPL5
STAT5B	Signal Transducer And Activator Of Transcription 5B	Protein Coding	48	GC17M042199	8.90435	https://www.genecards.org/cgi-bin/carddisp.pl?gene=STAT5B
MAX	MYC Associated Factor X	Protein Coding	45	GC14M065054	8.90185	https://www.genecards.org/cgi-bin/carddisp.pl?gene=MAX
PPP1CB	Protein Phosphatase 1 Catalytic Subunit Beta	Protein Coding	45	GC02P028752	8.89711	https://www.genecards.org/cgi-bin/carddisp.pl?gene=PPP1CB
CXCR2	C-X-C Motif Chemokine Receptor 2	Protein Coding	49	GC02P218125	8.88529	https://www.genecards.org/cgi-bin/carddisp.pl?gene=CXCR2
RPS6KB1	Ribosomal Protein S6 Kinase B1	Protein Coding	48	GC17P059893	8.88475	https://www.genecards.org/cgi-bin/carddisp.pl?gene=RPS6KB1
TRPV1	Transient Receptor Potential Cation Channel Subfamily V Member 1	Protein Coding	45	GC17M003565	8.88446	https://www.genecards.org/cgi-bin/carddisp.pl?gene=TRPV1
CD80	CD80 Molecule	Protein Coding	41	GC03M119524	8.8662	https://www.genecards.org/cgi-bin/carddisp.pl?gene=CD80
FOXE3	Forkhead Box E3	Protein Coding	37	GC01P047416	8.86298	https://www.genecards.org/cgi-bin/carddisp.pl?gene=FOXE3
MIR10B	MicroRNA 10b	RNA Gene	22	GC02P176150	8.85593	https://www.genecards.org/cgi-bin/carddisp.pl?gene=MIR10B
MALAT1	Metastasis Associated Lung Adenocarcinoma Transcript 1	RNA Gene	23	GC11P068496	8.84473	https://www.genecards.org/cgi-bin/carddisp.pl?gene=MALAT1
DCN	Decorin	Protein Coding	46	GC12M091140	8.84237	https://www.genecards.org/cgi-bin/carddisp.pl?gene=DCN
NUDT6	Nudix Hydrolase 6	Protein Coding	38	GC04M122888	8.82333	https://www.genecards.org/cgi-bin/carddisp.pl?gene=NUDT6
RAD21	RAD21 Cohesin Complex Component	Protein Coding	44	GC08M116846	8.81883	https://www.genecards.org/cgi-bin/carddisp.pl?gene=RAD21
ASAH1	N-Acylsphingosine Amidohydrolase 1	Protein Coding	46	GC08M018055	8.81587	https://www.genecards.org/cgi-bin/carddisp.pl?gene=ASAH1
TPO	Thyroid Peroxidase	Protein Coding	48	GC02P001374	8.81147	https://www.genecards.org/cgi-bin/carddisp.pl?gene=TPO
IFNB1	Interferon Beta 1	Protein Coding	41	GC09M021077	8.81	https://www.genecards.org/cgi-bin/carddisp.pl?gene=IFNB1
PTGER4	Prostaglandin E Receptor 4	Protein Coding	45	GC05P040679	8.80408	https://www.genecards.org/cgi-bin/carddisp.pl?gene=PTGER4
ITGA4	Integrin Subunit Alpha 4	Protein Coding	47	GC02P181456	8.80336	https://www.genecards.org/cgi-bin/carddisp.pl?gene=ITGA4
MDC1	Mediator Of DNA Damage Checkpoint 1	Protein Coding	40	GC06M058992	8.79378	https://www.genecards.org/cgi-bin/carddisp.pl?gene=MDC1
SATB2	SATB Homeobox 2	Protein Coding	44	GC02M199269	8.78965	https://www.genecards.org/cgi-bin/carddisp.pl?gene=SATB2
IL24	Interleukin 24	Protein Coding	41	GC01P206897	8.7894	https://www.genecards.org/cgi-bin/carddisp.pl?gene=IL24
MYB	MYB Proto-Oncogene, Transcription Factor	Protein Coding	49	GC06P135180	8.78845	https://www.genecards.org/cgi-bin/carddisp.pl?gene=MYB
BMP4	Bone Morphogenetic Protein 4	Protein Coding	48	GC14M053949	8.78833	https://www.genecards.org/cgi-bin/carddisp.pl?gene=BMP4
SLC39A4	Solute Carrier Family 39 Member 4	Protein Coding	42	GC08M144409	8.77823	https://www.genecards.org/cgi-bin/carddisp.pl?gene=SLC39A4
FLT1	Fms Related Receptor Tyrosine Kinase 1	Protein Coding	50	GC13M028300	8.77771	https://www.genecards.org/cgi-bin/carddisp.pl?gene=FLT1
CDC25C	Cell Division Cycle 25C	Protein Coding	47	GC05M138285	8.7523	https://www.genecards.org/cgi-bin/carddisp.pl?gene=CDC25C
BGLAP	Bone Gamma-Carboxyglutamate Protein	Protein Coding	39	GC01P156242	8.74758	https://www.genecards.org/cgi-bin/carddisp.pl?gene=BGLAP
WT1	WT1 Transcription Factor	Protein Coding	48	GC11M032365	8.7246	https://www.genecards.org/cgi-bin/carddisp.pl?gene=WT1
REL	REL Proto-Oncogene, NF-KB Subunit	Protein Coding	45	GC02P060881	8.71133	https://www.genecards.org/cgi-bin/carddisp.pl?gene=REL
GADD45A	Growth Arrest And DNA Damage Inducible Alpha	Protein Coding	42	GC01P067685	8.70854	https://www.genecards.org/cgi-bin/carddisp.pl?gene=GADD45A
FLII	FLII Actin Remodeling Protein	Protein Coding	42	GC17M018244	8.70502	https://www.genecards.org/cgi-bin/carddisp.pl?gene=FLII
PLA2G2A	Phospholipase A2 Group IIA	Protein Coding	46	GC01M019975	8.6975	https://www.genecards.org/cgi-bin/carddisp.pl?gene=PLA2G2A
PGR	Progesterone Receptor	Protein Coding	48	GC11M101030	8.69685	https://www.genecards.org/cgi-bin/carddisp.pl?gene=PGR
LDHA	Lactate Dehydrogenase A	Protein Coding	50	GC11P018394	8.68502	https://www.genecards.org/cgi-bin/carddisp.pl?gene=LDHA
NR1H4	Nuclear Receptor Subfamily 1 Group H Member 4	Protein Coding	48	GC12P100473	8.68153	https://www.genecards.org/cgi-bin/carddisp.pl?gene=NR1H4
FGF1	Fibroblast Growth Factor 1	Protein Coding	46	GC05M142555	8.67983	https://www.genecards.org/cgi-bin/carddisp.pl?gene=FGF1
RAD52	RAD52 Homolog, DNA Repair Protein	Protein Coding	41	GC12M000912	8.67669	https://www.genecards.org/cgi-bin/carddisp.pl?gene=RAD52
CTSA	Cathepsin A	Protein Coding	45	GC20P045890	8.65924	https://www.genecards.org/cgi-bin/carddisp.pl?gene=CTSA
KRT4	Keratin 4	Protein Coding	43	GC12M052806	8.6369	https://www.genecards.org/cgi-bin/carddisp.pl?gene=KRT4
MEG3	Maternally Expressed 3	RNA Gene	29	GC14P108603	8.63133	https://www.genecards.org/cgi-bin/carddisp.pl?gene=MEG3
BCL7B	BAF Chromatin Remodeling Complex Subunit BCL7B	Protein Coding	37	GC07M073536	8.61996	https://www.genecards.org/cgi-bin/carddisp.pl?gene=BCL7B
MIR193B	MicroRNA 193b	RNA Gene	21	GC16P014307	8.61696	https://www.genecards.org/cgi-bin/carddisp.pl?gene=MIR193B
MALT1	MALT1 Paracaspase	Protein Coding	46	GC18P058671	8.61643	https://www.genecards.org/cgi-bin/carddisp.pl?gene=MALT1
MYO9B	Myosin IXB	Protein Coding	44	GC19P034775	8.61413	https://www.genecards.org/cgi-bin/carddisp.pl?gene=MYO9B
SPTA1	Spectrin Alpha, Erythrocytic 1	Protein Coding	44	GC01M158610	8.58982	https://www.genecards.org/cgi-bin/carddisp.pl?gene=SPTA1
MIR373	MicroRNA 373	RNA Gene	19	GC19P061083	8.55118	https://www.genecards.org/cgi-bin/carddisp.pl?gene=MIR373
NKX2-1	NK2 Homeobox 1	Protein Coding	45	GC14M036516	8.53712	https://www.genecards.org/cgi-bin/carddisp.pl?gene=NKX2-1
CDKN3	Cyclin Dependent Kinase Inhibitor 3	Protein Coding	42	GC14P054398	8.53135	https://www.genecards.org/cgi-bin/carddisp.pl?gene=CDKN3
BMI1	BMI1 Proto-Oncogene, Polycomb Ring Finger	Protein Coding	42	GC10P022326	8.52779	https://www.genecards.org/cgi-bin/carddisp.pl?gene=BMI1
MIR335	MicroRNA 335	RNA Gene	19	GC07P130496	8.51923	https://www.genecards.org/cgi-bin/carddisp.pl?gene=MIR335
AP3B1	Adaptor Related Protein Complex 3 Subunit Beta 1	Protein Coding	44	GC05M078000	8.51475	https://www.genecards.org/cgi-bin/carddisp.pl?gene=AP3B1
TCF3	Transcription Factor 3	Protein Coding	44	GC19M001609	8.51179	https://www.genecards.org/cgi-bin/carddisp.pl?gene=TCF3
HOTAIR	HOX Transcript Antisense RNA	RNA Gene	25	GC12M053962	8.50659	https://www.genecards.org/cgi-bin/carddisp.pl?gene=HOTAIR
FOXE1	Forkhead Box E1	Protein Coding	42	GC09P097853	8.50539	https://www.genecards.org/cgi-bin/carddisp.pl?gene=FOXE1
PIK3R2	Phosphoinositide-3-Kinase Regulatory Subunit 2	Protein Coding	48	GC19P018153	8.49236	https://www.genecards.org/cgi-bin/carddisp.pl?gene=PIK3R2
COL6A3	Collagen Type VI Alpha 3 Chain	Protein Coding	44	GC02M237324	8.48482	https://www.genecards.org/cgi-bin/carddisp.pl?gene=COL6A3
MIR199B	MicroRNA 199b	RNA Gene	20	GC09M128244	8.47599	https://www.genecards.org/cgi-bin/carddisp.pl?gene=MIR199B
SPTB	Spectrin Beta, Erythrocytic	Protein Coding	41	GC14M064746	8.47323	https://www.genecards.org/cgi-bin/carddisp.pl?gene=SPTB
HNRNPK	Heterogeneous Nuclear Ribonucleoprotein K	Protein Coding	44	GC09M090169	8.4693	https://www.genecards.org/cgi-bin/carddisp.pl?gene=HNRNPK
SLC4A1	Solute Carrier Family 4 Member 1 (Diego Blood Group)	Protein Coding	47	GC17M044686	8.46372	https://www.genecards.org/cgi-bin/carddisp.pl?gene=SLC4A1
PSMB9	Proteasome 20S Subunit Beta 9	Protein Coding	45	GC06P073424	8.4572	https://www.genecards.org/cgi-bin/carddisp.pl?gene=PSMB9
RBPJ	Recombination Signal Binding Protein For Immunoglobulin Kappa J Region	Protein Coding	46	GC04P026165	8.45319	https://www.genecards.org/cgi-bin/carddisp.pl?gene=RBPJ
HNF4A	Hepatocyte Nuclear Factor 4 Alpha	Protein Coding	49	GC20P044355	8.41874	https://www.genecards.org/cgi-bin/carddisp.pl?gene=HNF4A
TGFBI	Transforming Growth Factor Beta Induced	Protein Coding	45	GC05P136027	8.4097	https://www.genecards.org/cgi-bin/carddisp.pl?gene=TGFBI
SEC23B	SEC23 Homolog B, COPII Coat Complex Component	Protein Coding	42	GC20P018507	8.40546	https://www.genecards.org/cgi-bin/carddisp.pl?gene=SEC23B
KEAP1	Kelch Like ECH Associated Protein 1	Protein Coding	46	GC19M010486	8.39045	https://www.genecards.org/cgi-bin/carddisp.pl?gene=KEAP1
MIR148A	MicroRNA 148a	RNA Gene	20	GC07M025993	8.38573	https://www.genecards.org/cgi-bin/carddisp.pl?gene=MIR148A
CDH23	Cadherin Related 23	Protein Coding	44	GC10P071396	8.38062	https://www.genecards.org/cgi-bin/carddisp.pl?gene=CDH23
EOGT	EGF Domain Specific O-Linked N-Acetylglucosamine Transferase	Protein Coding	37	GC03M068975	8.37145	https://www.genecards.org/cgi-bin/carddisp.pl?gene=EOGT
ANGPT1	Angiopoietin 1	Protein Coding	45	GC08M107246	8.36936	https://www.genecards.org/cgi-bin/carddisp.pl?gene=ANGPT1
PTK2	Protein Tyrosine Kinase 2	Protein Coding	46	GC08M140657	8.36919	https://www.genecards.org/cgi-bin/carddisp.pl?gene=PTK2
CFH	Complement Factor H	Protein Coding	46	GC01P196621	8.36849	https://www.genecards.org/cgi-bin/carddisp.pl?gene=CFH
LGALS1	Galectin 1	Protein Coding	42	GC22P037675	8.36259	https://www.genecards.org/cgi-bin/carddisp.pl?gene=LGALS1
PYY	Peptide YY	Protein Coding	42	GC17M043952	8.35823	https://www.genecards.org/cgi-bin/carddisp.pl?gene=PYY
CCL22	C-C Motif Chemokine Ligand 22	Protein Coding	37	GC16P057359	8.34628	https://www.genecards.org/cgi-bin/carddisp.pl?gene=CCL22
PRKCA	Protein Kinase C Alpha	Protein Coding	49	GC17P066302	8.34594	https://www.genecards.org/cgi-bin/carddisp.pl?gene=PRKCA
MIR215	MicroRNA 215	RNA Gene	20	GC01M220117	8.32476	https://www.genecards.org/cgi-bin/carddisp.pl?gene=MIR215
PRDM12	PR/SET Domain 12	Protein Coding	37	GC09P130664	8.31611	https://www.genecards.org/cgi-bin/carddisp.pl?gene=PRDM12
ACHE	Acetylcholinesterase (Cartwright Blood Group)	Protein Coding	45	GC07M100889	8.31506	https://www.genecards.org/cgi-bin/carddisp.pl?gene=ACHE
EPHA2	EPH Receptor A2	Protein Coding	51	GC01M016124	8.30974	https://www.genecards.org/cgi-bin/carddisp.pl?gene=EPHA2
GTF2I	General Transcription Factor IIi	Protein Coding	41	GC07P074658	8.30971	https://www.genecards.org/cgi-bin/carddisp.pl?gene=GTF2I
PDGFA	Platelet Derived Growth Factor Subunit A	Protein Coding	43	GC07M000497	8.30694	https://www.genecards.org/cgi-bin/carddisp.pl?gene=PDGFA
EGFR-AS1	EGFR Antisense RNA 1	RNA Gene	16	GC07M055179	8.29945	https://www.genecards.org/cgi-bin/carddisp.pl?gene=EGFR-AS1
RFC2	Replication Factor C Subunit 2	Protein Coding	44	GC07M074231	8.27535	https://www.genecards.org/cgi-bin/carddisp.pl?gene=RFC2
MIR181A2	MicroRNA 181a-2	RNA Gene	20	GC09P124692	8.26965	https://www.genecards.org/cgi-bin/carddisp.pl?gene=MIR181A2
VCL	Vinculin	Protein Coding	46	GC10P073995	8.2667	https://www.genecards.org/cgi-bin/carddisp.pl?gene=VCL
TIMP3	TIMP Metallopeptidase Inhibitor 3	Protein Coding	44	GC22P032804	8.25338	https://www.genecards.org/cgi-bin/carddisp.pl?gene=TIMP3
FGFR4	Fibroblast Growth Factor Receptor 4	Protein Coding	50	GC05P177086	8.24625	https://www.genecards.org/cgi-bin/carddisp.pl?gene=FGFR4
AGER	Advanced Glycosylation End-Product Specific Receptor	Protein Coding	44	GC06M032180	8.24438	https://www.genecards.org/cgi-bin/carddisp.pl?gene=AGER
ANGPT2	Angiopoietin 2	Protein Coding	46	GC08M006499	8.24236	https://www.genecards.org/cgi-bin/carddisp.pl?gene=ANGPT2
FANCF	FA Complementation Group F	Protein Coding	41	GC11M022600	8.23995	https://www.genecards.org/cgi-bin/carddisp.pl?gene=FANCF
DDB1	Damage Specific DNA Binding Protein 1	Protein Coding	42	GC11M082072	8.23664	https://www.genecards.org/cgi-bin/carddisp.pl?gene=DDB1
GPR101	G Protein-Coupled Receptor 101	Protein Coding	38	GC0XM137030	8.20435	https://www.genecards.org/cgi-bin/carddisp.pl?gene=GPR101
C3	Complement C3	Protein Coding	47	GC19M006677	8.18688	https://www.genecards.org/cgi-bin/carddisp.pl?gene=C3
DHFR	Dihydrofolate Reductase	Protein Coding	47	GC05M080626	8.175	https://www.genecards.org/cgi-bin/carddisp.pl?gene=DHFR
OCRL	OCRL Inositol Polyphosphate-5-Phosphatase	Protein Coding	44	GC0XP129539	8.16258	https://www.genecards.org/cgi-bin/carddisp.pl?gene=OCRL
FABP5	Fatty Acid Binding Protein 5	Protein Coding	40	GC08P081282	8.14821	https://www.genecards.org/cgi-bin/carddisp.pl?gene=FABP5
LAMB1	Laminin Subunit Beta 1	Protein Coding	48	GC07M107923	8.14514	https://www.genecards.org/cgi-bin/carddisp.pl?gene=LAMB1
CLU	Clusterin	Protein Coding	45	GC08M027596	8.13429	https://www.genecards.org/cgi-bin/carddisp.pl?gene=CLU
MT-CO2	Mitochondrially Encoded Cytochrome C Oxidase II	Protein Coding	33	GCMTP007587	8.13406	https://www.genecards.org/cgi-bin/carddisp.pl?gene=MT-CO2
DUOX2	Dual Oxidase 2	Protein Coding	43	GC15M045092	8.13085	https://www.genecards.org/cgi-bin/carddisp.pl?gene=DUOX2
SLC6A4	Solute Carrier Family 6 Member 4	Protein Coding	47	GC17M030194	8.13043	https://www.genecards.org/cgi-bin/carddisp.pl?gene=SLC6A4
MIRLET7A1	MicroRNA Let-7a-1	RNA Gene	21	GC09P094175	8.1117	https://www.genecards.org/cgi-bin/carddisp.pl?gene=MIRLET7A1
LOC107303340	3p25 Von Hippel-Lindau Tumor Suppressor, E3 Ubiquitin Protein Ligase Alu-Mediated Recombination Region	Biological Region	2	GC03P011832	8.11012	https://www.genecards.org/cgi-bin/carddisp.pl?gene=LOC107303340
RNF8	Ring Finger Protein 8	Protein Coding	41	GC06P073586	8.09568	https://www.genecards.org/cgi-bin/carddisp.pl?gene=RNF8
HSPA1A	Heat Shock Protein Family A (Hsp70) Member 1A	Protein Coding	44	GC06P073408	8.08997	https://www.genecards.org/cgi-bin/carddisp.pl?gene=HSPA1A
BCL6	BCL6 Transcription Repressor	Protein Coding	43	GC03M187721	8.08875	https://www.genecards.org/cgi-bin/carddisp.pl?gene=BCL6
MIR16-1	MicroRNA 16-1	RNA Gene	22	GC13M050048	8.08385	https://www.genecards.org/cgi-bin/carddisp.pl?gene=MIR16-1
MT-ND1	Mitochondrially Encoded NADH:Ubiquinone Oxidoreductase Core Subunit 1	Protein Coding	32	GCMTP003309	8.06491	https://www.genecards.org/cgi-bin/carddisp.pl?gene=MT-ND1
PHB1	Prohibitin 1	Protein Coding	36	GC17M049406	8.05775	https://www.genecards.org/cgi-bin/carddisp.pl?gene=PHB1
PLOD2	Procollagen-Lysine,2-Oxoglutarate 5-Dioxygenase 2	Protein Coding	45	GC03M146069	8.05706	https://www.genecards.org/cgi-bin/carddisp.pl?gene=PLOD2
TYMP	Thymidine Phosphorylase	Protein Coding	45	GC22M050525	8.04993	https://www.genecards.org/cgi-bin/carddisp.pl?gene=TYMP
MIR29C	MicroRNA 29c	RNA Gene	19	GC01M207802	8.04296	https://www.genecards.org/cgi-bin/carddisp.pl?gene=MIR29C
MIR96	MicroRNA 96	RNA Gene	22	GC07M129774	8.03971	https://www.genecards.org/cgi-bin/carddisp.pl?gene=MIR96
GRB2	Growth Factor Receptor Bound Protein 2	Protein Coding	46	GC17M075318	8.03328	https://www.genecards.org/cgi-bin/carddisp.pl?gene=GRB2
MIR196A2	MicroRNA 196a-2	RNA Gene	23	GC12P054826	8.02452	https://www.genecards.org/cgi-bin/carddisp.pl?gene=MIR196A2
CARD8	Caspase Recruitment Domain Family Member 8	Protein Coding	40	GC19M060168	8.02377	https://www.genecards.org/cgi-bin/carddisp.pl?gene=CARD8
MIR199A1	MicroRNA 199a-1	RNA Gene	20	GC19M010817	8.02252	https://www.genecards.org/cgi-bin/carddisp.pl?gene=MIR199A1
FANCB	FA Complementation Group B	Protein Coding	39	GC0XM014690	8.02013	https://www.genecards.org/cgi-bin/carddisp.pl?gene=FANCB
JAK1	Janus Kinase 1	Protein Coding	52	GC01M064833	8.01609	https://www.genecards.org/cgi-bin/carddisp.pl?gene=JAK1
CD1C	CD1c Molecule	Protein Coding	39	GC01P158289	8.01337	https://www.genecards.org/cgi-bin/carddisp.pl?gene=CD1C
ERBB3	Erb-B2 Receptor Tyrosine Kinase 3	Protein Coding	52	GC12P056926	8.00764	https://www.genecards.org/cgi-bin/carddisp.pl?gene=ERBB3
HSPA5	Heat Shock Protein Family A (Hsp70) Member 5	Protein Coding	45	GC09M125234	8.0017	https://www.genecards.org/cgi-bin/carddisp.pl?gene=HSPA5
EXT2	Exostosin Glycosyltransferase 2	Protein Coding	45	GC11P044095	7.996	https://www.genecards.org/cgi-bin/carddisp.pl?gene=EXT2
MED12	Mediator Complex Subunit 12	Protein Coding	44	GC0XP071118	7.99569	https://www.genecards.org/cgi-bin/carddisp.pl?gene=MED12
GPT	Glutamic--Pyruvic Transaminase	Protein Coding	40	GC08P144502	7.98745	https://www.genecards.org/cgi-bin/carddisp.pl?gene=GPT
FAM111B	FAM111 Trypsin Like Peptidase B	Protein Coding	36	GC11P059107	7.97237	https://www.genecards.org/cgi-bin/carddisp.pl?gene=FAM111B
CEBPA	CCAAT Enhancer Binding Protein Alpha	Protein Coding	46	GC19M033299	7.96653	https://www.genecards.org/cgi-bin/carddisp.pl?gene=CEBPA
BUD23	BUD23 RRNA Methyltransferase And Ribosome Maturation Factor	Protein Coding	32	GC07P074318	7.96577	https://www.genecards.org/cgi-bin/carddisp.pl?gene=BUD23
HDAC4	Histone Deacetylase 4	Protein Coding	50	GC02M239048	7.95767	https://www.genecards.org/cgi-bin/carddisp.pl?gene=HDAC4
MIR10A	MicroRNA 10a	RNA Gene	22	GC17M048579	7.95286	https://www.genecards.org/cgi-bin/carddisp.pl?gene=MIR10A
CD69	CD69 Molecule	Protein Coding	40	GC12M019096	7.93831	https://www.genecards.org/cgi-bin/carddisp.pl?gene=CD69
MIR15B	MicroRNA 15b	RNA Gene	20	GC03P160404	7.93709	https://www.genecards.org/cgi-bin/carddisp.pl?gene=MIR15B
GDF15	Growth Differentiation Factor 15	Protein Coding	41	GC19P034804	7.93403	https://www.genecards.org/cgi-bin/carddisp.pl?gene=GDF15
MIR214	MicroRNA 214	RNA Gene	21	GC01M172234	7.91645	https://www.genecards.org/cgi-bin/carddisp.pl?gene=MIR214
PDE4A	Phosphodiesterase 4A	Protein Coding	44	GC19P010416	7.91288	https://www.genecards.org/cgi-bin/carddisp.pl?gene=PDE4A
DNAH8	Dynein Axonemal Heavy Chain 8	Protein Coding	37	GC06P073594	7.89698	https://www.genecards.org/cgi-bin/carddisp.pl?gene=DNAH8
KLRK1	Killer Cell Lectin Like Receptor K1	Protein Coding	40	GC12M019103	7.88739	https://www.genecards.org/cgi-bin/carddisp.pl?gene=KLRK1
GTF2IRD1	GTF2I Repeat Domain Containing 1	Protein Coding	41	GC07P074468	7.87892	https://www.genecards.org/cgi-bin/carddisp.pl?gene=GTF2IRD1
LIF	LIF Interleukin 6 Family Cytokine	Protein Coding	41	GC22M030240	7.87633	https://www.genecards.org/cgi-bin/carddisp.pl?gene=LIF
NR1H2	Nuclear Receptor Subfamily 1 Group H Member 2	Protein Coding	46	GC19P050329	7.8749	https://www.genecards.org/cgi-bin/carddisp.pl?gene=NR1H2
BSG	Basigin (Ok Blood Group)	Protein Coding	43	GC19P000571	7.86551	https://www.genecards.org/cgi-bin/carddisp.pl?gene=BSG
HDAC9	Histone Deacetylase 9	Protein Coding	46	GC07P018086	7.86338	https://www.genecards.org/cgi-bin/carddisp.pl?gene=HDAC9
F7	Coagulation Factor VII	Protein Coding	48	GC13P113105	7.83799	https://www.genecards.org/cgi-bin/carddisp.pl?gene=F7
SRSF2	Serine And Arginine Rich Splicing Factor 2	Protein Coding	40	GC17M076734	7.83578	https://www.genecards.org/cgi-bin/carddisp.pl?gene=SRSF2
LRP5	LDL Receptor Related Protein 5	Protein Coding	48	GC11P068298	7.83263	https://www.genecards.org/cgi-bin/carddisp.pl?gene=LRP5
CDKN2B-AS1	CDKN2B Antisense RNA 1	RNA Gene	22	GC09P021994	7.8265	https://www.genecards.org/cgi-bin/carddisp.pl?gene=CDKN2B-AS1
CDC42	Cell Division Cycle 42	Protein Coding	49	GC01P022237	7.82503	https://www.genecards.org/cgi-bin/carddisp.pl?gene=CDC42
TKT	Transketolase	Protein Coding	45	GC03M053224	7.81704	https://www.genecards.org/cgi-bin/carddisp.pl?gene=TKT
BGN	Biglycan	Protein Coding	43	GC0XP153494	7.81604	https://www.genecards.org/cgi-bin/carddisp.pl?gene=BGN
CD7	CD7 Molecule	Protein Coding	39	GC17M082314	7.8035	https://www.genecards.org/cgi-bin/carddisp.pl?gene=CD7
RPA1	Replication Protein A1	Protein Coding	45	GC17P001829	7.80303	https://www.genecards.org/cgi-bin/carddisp.pl?gene=RPA1
PDGFRL	Platelet Derived Growth Factor Receptor Like	Protein Coding	42	GC08P017576	7.79864	https://www.genecards.org/cgi-bin/carddisp.pl?gene=PDGFRL
FEN1	Flap Structure-Specific Endonuclease 1	Protein Coding	44	GC11P061793	7.7946	https://www.genecards.org/cgi-bin/carddisp.pl?gene=FEN1
CTSL	Cathepsin L	Protein Coding	46	GC09P087725	7.7904	https://www.genecards.org/cgi-bin/carddisp.pl?gene=CTSL
TNFRSF11B	TNF Receptor Superfamily Member 11b	Protein Coding	47	GC08M118923	7.7892	https://www.genecards.org/cgi-bin/carddisp.pl?gene=TNFRSF11B
JAZF1	JAZF Zinc Finger 1	Protein Coding	37	GC07M027830	7.78896	https://www.genecards.org/cgi-bin/carddisp.pl?gene=JAZF1
CX3CR1	C-X3-C Motif Chemokine Receptor 1	Protein Coding	44	GC03M039279	7.78871	https://www.genecards.org/cgi-bin/carddisp.pl?gene=CX3CR1
BECN1	Beclin 1	Protein Coding	44	GC17M042810	7.78389	https://www.genecards.org/cgi-bin/carddisp.pl?gene=BECN1
CYP3A5	Cytochrome P450 Family 3 Subfamily A Member 5	Protein Coding	46	GC07M099648	7.78241	https://www.genecards.org/cgi-bin/carddisp.pl?gene=CYP3A5
SLC34A1	Solute Carrier Family 34 Member 1	Protein Coding	43	GC05P177429	7.77939	https://www.genecards.org/cgi-bin/carddisp.pl?gene=SLC34A1
GJC2	Gap Junction Protein Gamma 2	Protein Coding	41	GC01P228980	7.77858	https://www.genecards.org/cgi-bin/carddisp.pl?gene=GJC2
CTBP1	C-Terminal Binding Protein 1	Protein Coding	47	GC04M001211	7.77415	https://www.genecards.org/cgi-bin/carddisp.pl?gene=CTBP1
PON1	Paraoxonase 1	Protein Coding	46	GC07M095297	7.76904	https://www.genecards.org/cgi-bin/carddisp.pl?gene=PON1
MECOM	MDS1 And EVI1 Complex Locus	Protein Coding	46	GC03M169083	7.7629	https://www.genecards.org/cgi-bin/carddisp.pl?gene=MECOM
HSF1	Heat Shock Transcription Factor 1	Protein Coding	44	GC08P144291	7.75911	https://www.genecards.org/cgi-bin/carddisp.pl?gene=HSF1
MIRLET7D	MicroRNA Let-7d	RNA Gene	22	GC09P094178	7.75753	https://www.genecards.org/cgi-bin/carddisp.pl?gene=MIRLET7D
REG4	Regenerating Family Member 4	Protein Coding	39	GC01M119794	7.75713	https://www.genecards.org/cgi-bin/carddisp.pl?gene=REG4
BAZ1B	Bromodomain Adjacent To Zinc Finger Domain 1B	Protein Coding	40	GC07M073440	7.75268	https://www.genecards.org/cgi-bin/carddisp.pl?gene=BAZ1B
TIA1	TIA1 Cytotoxic Granule Associated RNA Binding Protein	Protein Coding	42	GC02M070209	7.74984	https://www.genecards.org/cgi-bin/carddisp.pl?gene=TIA1
SLPI	Secretory Leukocyte Peptidase Inhibitor	Protein Coding	39	GC20M045252	7.74685	https://www.genecards.org/cgi-bin/carddisp.pl?gene=SLPI
CHAT	Choline O-Acetyltransferase	Protein Coding	46	GC10P049609	7.74602	https://www.genecards.org/cgi-bin/carddisp.pl?gene=CHAT
EXT1	Exostosin Glycosyltransferase 1	Protein Coding	48	GC08M117798	7.74063	https://www.genecards.org/cgi-bin/carddisp.pl?gene=EXT1
CXCL5	C-X-C Motif Chemokine Ligand 5	Protein Coding	40	GC04M073995	7.74042	https://www.genecards.org/cgi-bin/carddisp.pl?gene=CXCL5
ATF2	Activating Transcription Factor 2	Protein Coding	45	GC02M175072	7.72224	https://www.genecards.org/cgi-bin/carddisp.pl?gene=ATF2
CD86	CD86 Molecule	Protein Coding	42	GC03P122055	7.71797	https://www.genecards.org/cgi-bin/carddisp.pl?gene=CD86
CFLAR	CASP8 And FADD Like Apoptosis Regulator	Protein Coding	44	GC02P201117	7.71093	https://www.genecards.org/cgi-bin/carddisp.pl?gene=CFLAR
LOC106627981	GBA Recombination Region	Biological Region	2	GC01P155233	7.7101	https://www.genecards.org/cgi-bin/carddisp.pl?gene=LOC106627981
BAK1	BCL2 Antagonist/Killer 1	Protein Coding	43	GC06M033572	7.70129	https://www.genecards.org/cgi-bin/carddisp.pl?gene=BAK1
POLB	DNA Polymerase Beta	Protein Coding	45	GC08P042338	7.69831	https://www.genecards.org/cgi-bin/carddisp.pl?gene=POLB
LPL	Lipoprotein Lipase	Protein Coding	49	GC08P019901	7.69627	https://www.genecards.org/cgi-bin/carddisp.pl?gene=LPL
RUNX3	RUNX Family Transcription Factor 3	Protein Coding	42	GC01M024899	7.69371	https://www.genecards.org/cgi-bin/carddisp.pl?gene=RUNX3
PSMB4	Proteasome 20S Subunit Beta 4	Protein Coding	44	GC01P151372	7.69212	https://www.genecards.org/cgi-bin/carddisp.pl?gene=PSMB4
AKT2	AKT Serine/Threonine Kinase 2	Protein Coding	52	GC19M040230	7.68604	https://www.genecards.org/cgi-bin/carddisp.pl?gene=AKT2
CBS	Cystathionine Beta-Synthase	Protein Coding	48	GC21M043053	7.67608	https://www.genecards.org/cgi-bin/carddisp.pl?gene=CBS
REV3L	REV3 Like, DNA Directed Polymerase Zeta Catalytic Subunit	Protein Coding	44	GC06M111299	7.6674	https://www.genecards.org/cgi-bin/carddisp.pl?gene=REV3L
CDK6	Cyclin Dependent Kinase 6	Protein Coding	51	GC07M092604	7.65626	https://www.genecards.org/cgi-bin/carddisp.pl?gene=CDK6
IL16	Interleukin 16	Protein Coding	40	GC15P081159	7.65436	https://www.genecards.org/cgi-bin/carddisp.pl?gene=IL16
CRABP2	Cellular Retinoic Acid Binding Protein 2	Protein Coding	42	GC01M156701	7.65401	https://www.genecards.org/cgi-bin/carddisp.pl?gene=CRABP2
TNFSF4	TNF Superfamily Member 4	Protein Coding	40	GC01M173183	7.65276	https://www.genecards.org/cgi-bin/carddisp.pl?gene=TNFSF4
COL4A5	Collagen Type IV Alpha 5 Chain	Protein Coding	44	GC0XP108439	7.6526	https://www.genecards.org/cgi-bin/carddisp.pl?gene=COL4A5
PIP	Prolactin Induced Protein	Protein Coding	38	GC07P143132	7.6485	https://www.genecards.org/cgi-bin/carddisp.pl?gene=PIP
MX1	MX Dynamin Like GTPase 1	Protein Coding	41	GC21P041420	7.64079	https://www.genecards.org/cgi-bin/carddisp.pl?gene=MX1
ENO1	Enolase 1	Protein Coding	46	GC01M008861	7.63353	https://www.genecards.org/cgi-bin/carddisp.pl?gene=ENO1
SMPD1	Sphingomyelin Phosphodiesterase 1	Protein Coding	48	GC11P006390	7.61981	https://www.genecards.org/cgi-bin/carddisp.pl?gene=SMPD1
GAPDH	Glyceraldehyde-3-Phosphate Dehydrogenase	Protein Coding	47	GC12P017478	7.61817	https://www.genecards.org/cgi-bin/carddisp.pl?gene=GAPDH
PTH1R	Parathyroid Hormone 1 Receptor	Protein Coding	49	GC03P046877	7.61087	https://www.genecards.org/cgi-bin/carddisp.pl?gene=PTH1R
RUNX2	RUNX Family Transcription Factor 2	Protein Coding	46	GC06P073713	7.60713	https://www.genecards.org/cgi-bin/carddisp.pl?gene=RUNX2
CD2	CD2 Molecule	Protein Coding	42	GC01P116754	7.59081	https://www.genecards.org/cgi-bin/carddisp.pl?gene=CD2
RAD54B	RAD54 Homolog B	Protein Coding	41	GC08M094371	7.59048	https://www.genecards.org/cgi-bin/carddisp.pl?gene=RAD54B
TGIF1	TGFB Induced Factor Homeobox 1	Protein Coding	45	GC18P003411	7.58858	https://www.genecards.org/cgi-bin/carddisp.pl?gene=TGIF1
UCN	Urocortin	Protein Coding	36	GC02M027308	7.5839	https://www.genecards.org/cgi-bin/carddisp.pl?gene=UCN
CTSD	Cathepsin D	Protein Coding	50	GC11M001752	7.58263	https://www.genecards.org/cgi-bin/carddisp.pl?gene=CTSD
MIR320A	MicroRNA 320a	RNA Gene	20	GC08M022259	7.57707	https://www.genecards.org/cgi-bin/carddisp.pl?gene=MIR320A
TNFSF13B	TNF Superfamily Member 13b	Protein Coding	44	GC13P108251	7.576	https://www.genecards.org/cgi-bin/carddisp.pl?gene=TNFSF13B
MIR483	MicroRNA 483	RNA Gene	19	GC11M002523	7.57166	https://www.genecards.org/cgi-bin/carddisp.pl?gene=MIR483
HMGCR	3-Hydroxy-3-Methylglutaryl-CoA Reductase	Protein Coding	45	GC05P075336	7.56875	https://www.genecards.org/cgi-bin/carddisp.pl?gene=HMGCR
TFF2	Trefoil Factor 2	Protein Coding	40	GC21M042346	7.56595	https://www.genecards.org/cgi-bin/carddisp.pl?gene=TFF2
EFL1	Elongation Factor Like GTPase 1	Protein Coding	32	GC15M082131	7.56045	https://www.genecards.org/cgi-bin/carddisp.pl?gene=EFL1
LMNB2	Lamin B2	Protein Coding	42	GC19M003945	7.55994	https://www.genecards.org/cgi-bin/carddisp.pl?gene=LMNB2
PTX3	Pentraxin 3	Protein Coding	42	GC03P157436	7.5466	https://www.genecards.org/cgi-bin/carddisp.pl?gene=PTX3
RHOB	Ras Homolog Family Member B	Protein Coding	43	GC02P020447	7.5462	https://www.genecards.org/cgi-bin/carddisp.pl?gene=RHOB
CTSK	Cathepsin K	Protein Coding	49	GC01M151128	7.54293	https://www.genecards.org/cgi-bin/carddisp.pl?gene=CTSK
MIRLET7E	MicroRNA Let-7e	RNA Gene	21	GC19P051718	7.53967	https://www.genecards.org/cgi-bin/carddisp.pl?gene=MIRLET7E
KDM4C	Lysine Demethylase 4C	Protein Coding	40	GC09P006720	7.52992	https://www.genecards.org/cgi-bin/carddisp.pl?gene=KDM4C
MIR192	MicroRNA 192	RNA Gene	22	GC11M064891	7.52928	https://www.genecards.org/cgi-bin/carddisp.pl?gene=MIR192
BPI	Bactericidal Permeability Increasing Protein	Protein Coding	41	GC20P038304	7.52927	https://www.genecards.org/cgi-bin/carddisp.pl?gene=BPI
YY1	YY1 Transcription Factor	Protein Coding	47	GC14P100238	7.52726	https://www.genecards.org/cgi-bin/carddisp.pl?gene=YY1
HMMR	Hyaluronan Mediated Motility Receptor	Protein Coding	42	GC05P163480	7.51834	https://www.genecards.org/cgi-bin/carddisp.pl?gene=HMMR
MIR100	MicroRNA 100	RNA Gene	22	GC11M122152	7.51698	https://www.genecards.org/cgi-bin/carddisp.pl?gene=MIR100
CFI	Complement Factor I	Protein Coding	46	GC04M109732	7.51669	https://www.genecards.org/cgi-bin/carddisp.pl?gene=CFI
GTF2IRD2	GTF2I Repeat Domain Containing 2	Protein Coding	34	GC07M074796	7.51316	https://www.genecards.org/cgi-bin/carddisp.pl?gene=GTF2IRD2
GFAP	Glial Fibrillary Acidic Protein	Protein Coding	46	GC17M044905	7.51253	https://www.genecards.org/cgi-bin/carddisp.pl?gene=GFAP
TYMS	Thymidylate Synthetase	Protein Coding	46	GC18P000657	7.50638	https://www.genecards.org/cgi-bin/carddisp.pl?gene=TYMS
CYP2E1	Cytochrome P450 Family 2 Subfamily E Member 1	Protein Coding	44	GC10P133520	7.49369	https://www.genecards.org/cgi-bin/carddisp.pl?gene=CYP2E1
MIR22	MicroRNA 22	RNA Gene	21	GC17M001713	7.48275	https://www.genecards.org/cgi-bin/carddisp.pl?gene=MIR22
GSK3B	Glycogen Synthase Kinase 3 Beta	Protein Coding	48	GC03M119821	7.48191	https://www.genecards.org/cgi-bin/carddisp.pl?gene=GSK3B
UBE2T	Ubiquitin Conjugating Enzyme E2 T	Protein Coding	42	GC01M202332	7.47488	https://www.genecards.org/cgi-bin/carddisp.pl?gene=UBE2T
TNFRSF11A	TNF Receptor Superfamily Member 11a	Protein Coding	45	GC18P062325	7.4748	https://www.genecards.org/cgi-bin/carddisp.pl?gene=TNFRSF11A
TBL2	Transducin Beta Like 2	Protein Coding	40	GC07M073568	7.47471	https://www.genecards.org/cgi-bin/carddisp.pl?gene=TBL2
MIR196A1	MicroRNA 196a-1	RNA Gene	22	GC17M048632	7.47074	https://www.genecards.org/cgi-bin/carddisp.pl?gene=MIR196A1
MIR195	MicroRNA 195	RNA Gene	20	GC17M007018	7.47024	https://www.genecards.org/cgi-bin/carddisp.pl?gene=MIR195
LYZ	Lysozyme	Protein Coding	46	GC12P069348	7.46342	https://www.genecards.org/cgi-bin/carddisp.pl?gene=LYZ
HBA2	Hemoglobin Subunit Alpha 2	Protein Coding	42	GC16P008729	7.46248	https://www.genecards.org/cgi-bin/carddisp.pl?gene=HBA2
SH2B3	SH2B Adaptor Protein 3	Protein Coding	46	GC12P111405	7.45695	https://www.genecards.org/cgi-bin/carddisp.pl?gene=SH2B3
TH	Tyrosine Hydroxylase	Protein Coding	50	GC11M002163	7.45505	https://www.genecards.org/cgi-bin/carddisp.pl?gene=TH
IDO1	Indoleamine 2,3-Dioxygenase 1	Protein Coding	44	GC08P039891	7.44695	https://www.genecards.org/cgi-bin/carddisp.pl?gene=IDO1
PLCB4	Phospholipase C Beta 4	Protein Coding	46	GC20P009024	7.43852	https://www.genecards.org/cgi-bin/carddisp.pl?gene=PLCB4
NPY	Neuropeptide Y	Protein Coding	44	GC07P024290	7.43805	https://www.genecards.org/cgi-bin/carddisp.pl?gene=NPY
KCTD1	Potassium Channel Tetramerization Domain Containing 1	Protein Coding	40	GC18M026454	7.43554	https://www.genecards.org/cgi-bin/carddisp.pl?gene=KCTD1
STN1	STN1 Subunit Of CST Complex	Protein Coding	32	GC10M103913	7.42626	https://www.genecards.org/cgi-bin/carddisp.pl?gene=STN1
MIR181A1	MicroRNA 181a-1	RNA Gene	20	GC01M198860	7.40991	https://www.genecards.org/cgi-bin/carddisp.pl?gene=MIR181A1
CCL4	C-C Motif Chemokine Ligand 4	Protein Coding	38	GC17P036103	7.40963	https://www.genecards.org/cgi-bin/carddisp.pl?gene=CCL4
E2F1	E2F Transcription Factor 1	Protein Coding	42	GC20M033675	7.40851	https://www.genecards.org/cgi-bin/carddisp.pl?gene=E2F1
PPARD	Peroxisome Proliferator Activated Receptor Delta	Protein Coding	46	GC06P073549	7.40556	https://www.genecards.org/cgi-bin/carddisp.pl?gene=PPARD
CYP21A2	Cytochrome P450 Family 21 Subfamily A Member 2	Protein Coding	45	GC06P073415	7.39817	https://www.genecards.org/cgi-bin/carddisp.pl?gene=CYP21A2
CD14	CD14 Molecule	Protein Coding	45	GC05M140631	7.39568	https://www.genecards.org/cgi-bin/carddisp.pl?gene=CD14
P2RX7	Purinergic Receptor P2X 7	Protein Coding	46	GC12P125113	7.39507	https://www.genecards.org/cgi-bin/carddisp.pl?gene=P2RX7
HNF1A	HNF1 Homeobox A	Protein Coding	44	GC12P125100	7.39278	https://www.genecards.org/cgi-bin/carddisp.pl?gene=HNF1A
AOC1	Amine Oxidase Copper Containing 1	Protein Coding	39	GC07P150824	7.38247	https://www.genecards.org/cgi-bin/carddisp.pl?gene=AOC1
PPP1R13L	Protein Phosphatase 1 Regulatory Subunit 13 Like	Protein Coding	40	GC19M045379	7.37501	https://www.genecards.org/cgi-bin/carddisp.pl?gene=PPP1R13L
CD1E	CD1e Molecule	Protein Coding	38	GC01P158354	7.3703	https://www.genecards.org/cgi-bin/carddisp.pl?gene=CD1E
RNU4ATAC	RNA, U4atac Small Nuclear (U12-Dependent Splicing)	RNA Gene	20	GC02P121554	7.35705	https://www.genecards.org/cgi-bin/carddisp.pl?gene=RNU4ATAC
SOX18	SRY-Box Transcription Factor 18	Protein Coding	40	GC20M064047	7.3566	https://www.genecards.org/cgi-bin/carddisp.pl?gene=SOX18
KIF11	Kinesin Family Member 11	Protein Coding	47	GC10P092574	7.35524	https://www.genecards.org/cgi-bin/carddisp.pl?gene=KIF11
MIR184	MicroRNA 184	RNA Gene	24	GC15P079209	7.35398	https://www.genecards.org/cgi-bin/carddisp.pl?gene=MIR184
MCM4	Minichromosome Maintenance Complex Component 4	Protein Coding	46	GC08P047965	7.35372	https://www.genecards.org/cgi-bin/carddisp.pl?gene=MCM4
TNC	Tenascin C	Protein Coding	49	GC09M115019	7.35168	https://www.genecards.org/cgi-bin/carddisp.pl?gene=TNC
NR1I2	Nuclear Receptor Subfamily 1 Group I Member 2	Protein Coding	45	GC03P119780	7.34792	https://www.genecards.org/cgi-bin/carddisp.pl?gene=NR1I2
EIF4EBP1	Eukaryotic Translation Initiation Factor 4E Binding Protein 1	Protein Coding	45	GC08P038291	7.34593	https://www.genecards.org/cgi-bin/carddisp.pl?gene=EIF4EBP1
HSPA8	Heat Shock Protein Family A (Hsp70) Member 8	Protein Coding	46	GC11M123057	7.33004	https://www.genecards.org/cgi-bin/carddisp.pl?gene=HSPA8
CDX2	Caudal Type Homeobox 2	Protein Coding	42	GC13M027962	7.32372	https://www.genecards.org/cgi-bin/carddisp.pl?gene=CDX2
EVPL	Envoplakin	Protein Coding	36	GC17M076004	7.32326	https://www.genecards.org/cgi-bin/carddisp.pl?gene=EVPL
IL1RAPL2	Interleukin 1 Receptor Accessory Protein Like 2	Protein Coding	38	GC0XP104566	7.32184	https://www.genecards.org/cgi-bin/carddisp.pl?gene=IL1RAPL2
MUC4	Mucin 4, Cell Surface Associated	Protein Coding	40	GC03M195746	7.31093	https://www.genecards.org/cgi-bin/carddisp.pl?gene=MUC4
MPZ	Myelin Protein Zero	Protein Coding	44	GC01M161304	7.30285	https://www.genecards.org/cgi-bin/carddisp.pl?gene=MPZ
MIR185	MicroRNA 185	RNA Gene	23	GC22P031921	7.30219	https://www.genecards.org/cgi-bin/carddisp.pl?gene=MIR185
TNFRSF4	TNF Receptor Superfamily Member 4	Protein Coding	41	GC01M001211	7.29554	https://www.genecards.org/cgi-bin/carddisp.pl?gene=TNFRSF4
SNAI1	Snail Family Transcriptional Repressor 1	Protein Coding	42	GC20P049982	7.27839	https://www.genecards.org/cgi-bin/carddisp.pl?gene=SNAI1
EIF4E	Eukaryotic Translation Initiation Factor 4E	Protein Coding	48	GC04M098879	7.26833	https://www.genecards.org/cgi-bin/carddisp.pl?gene=EIF4E
SFTPD	Surfactant Protein D	Protein Coding	43	GC10M079937	7.26571	https://www.genecards.org/cgi-bin/carddisp.pl?gene=SFTPD
CD59	CD59 Molecule (CD59 Blood Group)	Protein Coding	45	GC11M033704	7.26452	https://www.genecards.org/cgi-bin/carddisp.pl?gene=CD59
MMP12	Matrix Metallopeptidase 12	Protein Coding	45	GC11M102862	7.25836	https://www.genecards.org/cgi-bin/carddisp.pl?gene=MMP12
PLK1	Polo Like Kinase 1	Protein Coding	48	GC16P024093	7.25685	https://www.genecards.org/cgi-bin/carddisp.pl?gene=PLK1
UGT1A6	UDP Glucuronosyltransferase Family 1 Member A6	Protein Coding	42	GC02P233691	7.24869	https://www.genecards.org/cgi-bin/carddisp.pl?gene=UGT1A6
WNT5A	Wnt Family Member 5A	Protein Coding	49	GC03M055465	7.24536	https://www.genecards.org/cgi-bin/carddisp.pl?gene=WNT5A
SMC1A	Structural Maintenance Of Chromosomes 1A	Protein Coding	45	GC0XM053374	7.23418	https://www.genecards.org/cgi-bin/carddisp.pl?gene=SMC1A
INO80	INO80 Complex ATPase Subunit	Protein Coding	36	GC15M040979	7.23042	https://www.genecards.org/cgi-bin/carddisp.pl?gene=INO80
TRB	T Cell Receptor Beta Locus	Protein Coding	18	GC07P147529	7.22846	https://www.genecards.org/cgi-bin/carddisp.pl?gene=TRB
ABCC1	ATP Binding Cassette Subfamily C Member 1	Protein Coding	48	GC16P015949	7.22402	https://www.genecards.org/cgi-bin/carddisp.pl?gene=ABCC1
PHOX2B	Paired Like Homeobox 2B	Protein Coding	43	GC04M041746	7.21912	https://www.genecards.org/cgi-bin/carddisp.pl?gene=PHOX2B
ABCB11	ATP Binding Cassette Subfamily B Member 11	Protein Coding	46	GC02M168922	7.20763	https://www.genecards.org/cgi-bin/carddisp.pl?gene=ABCB11
CD1B	CD1b Molecule	Protein Coding	38	GC01M158297	7.20285	https://www.genecards.org/cgi-bin/carddisp.pl?gene=CD1B
BIRC3	Baculoviral IAP Repeat Containing 3	Protein Coding	45	GC11P102317	7.20087	https://www.genecards.org/cgi-bin/carddisp.pl?gene=BIRC3
MIR106A	MicroRNA 106a	RNA Gene	20	GC0XM134219	7.20075	https://www.genecards.org/cgi-bin/carddisp.pl?gene=MIR106A
KIFBP	Kinesin Family Binding Protein	Protein Coding	31	GC10P068990	7.2005	https://www.genecards.org/cgi-bin/carddisp.pl?gene=KIFBP
FIP1L1	Factor Interacting With PAPOLA And CPSF1	Protein Coding	38	GC04P053414	7.19339	https://www.genecards.org/cgi-bin/carddisp.pl?gene=FIP1L1
COL2A1	Collagen Type II Alpha 1 Chain	Protein Coding	48	GC12M047972	7.19288	https://www.genecards.org/cgi-bin/carddisp.pl?gene=COL2A1
MIR183	MicroRNA 183	RNA Gene	19	GC07M129815	7.19125	https://www.genecards.org/cgi-bin/carddisp.pl?gene=MIR183
CASP7	Caspase 7	Protein Coding	48	GC10P113679	7.18426	https://www.genecards.org/cgi-bin/carddisp.pl?gene=CASP7
PRPF8	Pre-MRNA Processing Factor 8	Protein Coding	41	GC17M001650	7.18056	https://www.genecards.org/cgi-bin/carddisp.pl?gene=PRPF8
CUL4A	Cullin 4A	Protein Coding	41	GC13P113208	7.16994	https://www.genecards.org/cgi-bin/carddisp.pl?gene=CUL4A
PFAS	Phosphoribosylformylglycinamidine Synthase	Protein Coding	42	GC17P008247	7.16637	https://www.genecards.org/cgi-bin/carddisp.pl?gene=PFAS
ISG15	ISG15 Ubiquitin Like Modifier	Protein Coding	45	GC01P001001	7.14606	https://www.genecards.org/cgi-bin/carddisp.pl?gene=ISG15
IL9	Interleukin 9	Protein Coding	42	GC05M135891	7.13903	https://www.genecards.org/cgi-bin/carddisp.pl?gene=IL9
KAT5	Lysine Acetyltransferase 5	Protein Coding	46	GC11P065711	7.13836	https://www.genecards.org/cgi-bin/carddisp.pl?gene=KAT5
NME1	NME/NM23 Nucleoside Diphosphate Kinase 1	Protein Coding	44	GC17P051154	7.13255	https://www.genecards.org/cgi-bin/carddisp.pl?gene=NME1
NECTIN1	Nectin Cell Adhesion Molecule 1	Protein Coding	38	GC11M119624	7.12909	https://www.genecards.org/cgi-bin/carddisp.pl?gene=NECTIN1
PKHD1	PKHD1 Ciliary IPT Domain Containing Fibrocystin/Polyductin	Protein Coding	37	GC06M059396	7.12814	https://www.genecards.org/cgi-bin/carddisp.pl?gene=PKHD1
MIR429	MicroRNA 429	RNA Gene	20	GC01P003125	7.12596	https://www.genecards.org/cgi-bin/carddisp.pl?gene=MIR429
GUSB	Glucuronidase Beta	Protein Coding	47	GC07M065960	7.12214	https://www.genecards.org/cgi-bin/carddisp.pl?gene=GUSB
CCL7	C-C Motif Chemokine Ligand 7	Protein Coding	41	GC17P034270	7.11173	https://www.genecards.org/cgi-bin/carddisp.pl?gene=CCL7
ITGAX	Integrin Subunit Alpha X	Protein Coding	44	GC16P038666	7.10416	https://www.genecards.org/cgi-bin/carddisp.pl?gene=ITGAX
SOX11	SRY-Box Transcription Factor 11	Protein Coding	41	GC02P005703	7.09939	https://www.genecards.org/cgi-bin/carddisp.pl?gene=SOX11
ACP5	Acid Phosphatase 5, Tartrate Resistant	Protein Coding	46	GC19M011574	7.09778	https://www.genecards.org/cgi-bin/carddisp.pl?gene=ACP5
EPB42	Erythrocyte Membrane Protein Band 4.2	Protein Coding	40	GC15M043502	7.09127	https://www.genecards.org/cgi-bin/carddisp.pl?gene=EPB42
CEACAM3	CEA Cell Adhesion Molecule 3	Protein Coding	42	GC19P041796	7.08452	https://www.genecards.org/cgi-bin/carddisp.pl?gene=CEACAM3
SRF	Serum Response Factor	Protein Coding	41	GC06P043171	7.07784	https://www.genecards.org/cgi-bin/carddisp.pl?gene=SRF
MSN	Moesin	Protein Coding	46	GC0XP065588	7.06615	https://www.genecards.org/cgi-bin/carddisp.pl?gene=MSN
HBA1	Hemoglobin Subunit Alpha 1	Protein Coding	42	GC16P008728	7.05284	https://www.genecards.org/cgi-bin/carddisp.pl?gene=HBA1
NAGLU	N-Acetyl-Alpha-Glucosaminidase	Protein Coding	42	GC17P042636	7.04494	https://www.genecards.org/cgi-bin/carddisp.pl?gene=NAGLU
FCER2	Fc Epsilon Receptor II	Protein Coding	43	GC19M007689	7.03602	https://www.genecards.org/cgi-bin/carddisp.pl?gene=FCER2
TPP2	Tripeptidyl Peptidase 2	Protein Coding	42	GC13P102596	7.03296	https://www.genecards.org/cgi-bin/carddisp.pl?gene=TPP2
ADRB2	Adrenoceptor Beta 2	Protein Coding	48	GC05P148825	7.03186	https://www.genecards.org/cgi-bin/carddisp.pl?gene=ADRB2
TLR1	Toll Like Receptor 1	Protein Coding	46	GC04M038793	7.01815	https://www.genecards.org/cgi-bin/carddisp.pl?gene=TLR1
MIR23A	MicroRNA 23a	RNA Gene	21	GC19M014340	7.00809	https://www.genecards.org/cgi-bin/carddisp.pl?gene=MIR23A
PRDM1	PR/SET Domain 1	Protein Coding	44	GC06P105993	7.00251	https://www.genecards.org/cgi-bin/carddisp.pl?gene=PRDM1
GAS5	Growth Arrest Specific 5	RNA Gene	24	GC01M173947	6.99989	https://www.genecards.org/cgi-bin/carddisp.pl?gene=GAS5
DDIT3	DNA Damage Inducible Transcript 3	Protein Coding	44	GC12M057516	6.99967	https://www.genecards.org/cgi-bin/carddisp.pl?gene=DDIT3
MIR532	MicroRNA 532	RNA Gene	17	GC0XP050196	6.99598	https://www.genecards.org/cgi-bin/carddisp.pl?gene=MIR532
NES	Nestin	Protein Coding	39	GC01M156668	6.98777	https://www.genecards.org/cgi-bin/carddisp.pl?gene=NES
SOX4	SRY-Box Transcription Factor 4	Protein Coding	42	GC06P021593	6.98093	https://www.genecards.org/cgi-bin/carddisp.pl?gene=SOX4
PIK3C2A	Phosphatidylinositol-4-Phosphate 3-Kinase Catalytic Subunit Type 2 Alpha	Protein Coding	46	GC11M017468	6.97893	https://www.genecards.org/cgi-bin/carddisp.pl?gene=PIK3C2A
PGF	Placental Growth Factor	Protein Coding	42	GC14M074941	6.96017	https://www.genecards.org/cgi-bin/carddisp.pl?gene=PGF
ANKRD11	Ankyrin Repeat Domain Containing 11	Protein Coding	38	GC16M089267	6.95137	https://www.genecards.org/cgi-bin/carddisp.pl?gene=ANKRD11
AMACR	Alpha-Methylacyl-CoA Racemase	Protein Coding	45	GC05M033986	6.94012	https://www.genecards.org/cgi-bin/carddisp.pl?gene=AMACR
RARB	Retinoic Acid Receptor Beta	Protein Coding	49	GC03P024689	6.93746	https://www.genecards.org/cgi-bin/carddisp.pl?gene=RARB
CD46	CD46 Molecule	Protein Coding	46	GC01P207752	6.92868	https://www.genecards.org/cgi-bin/carddisp.pl?gene=CD46
NFKB2	Nuclear Factor Kappa B Subunit 2	Protein Coding	50	GC10P102394	6.91793	https://www.genecards.org/cgi-bin/carddisp.pl?gene=NFKB2
G6PC1	Glucose-6-Phosphatase Catalytic Subunit 1	Protein Coding	36	GC17P049177	6.9158	https://www.genecards.org/cgi-bin/carddisp.pl?gene=G6PC1
IL1RAP	Interleukin 1 Receptor Accessory Protein	Protein Coding	44	GC03P190514	6.90752	https://www.genecards.org/cgi-bin/carddisp.pl?gene=IL1RAP
ATF3	Activating Transcription Factor 3	Protein Coding	43	GC01P212565	6.90744	https://www.genecards.org/cgi-bin/carddisp.pl?gene=ATF3
NEAT1	Nuclear Paraspeckle Assembly Transcript 1	RNA Gene	24	GC11P068470	6.90406	https://www.genecards.org/cgi-bin/carddisp.pl?gene=NEAT1
KIF1B	Kinesin Family Member 1B	Protein Coding	44	GC01P010210	6.90327	https://www.genecards.org/cgi-bin/carddisp.pl?gene=KIF1B
GNRH1	Gonadotropin Releasing Hormone 1	Protein Coding	40	GC08M025419	6.90198	https://www.genecards.org/cgi-bin/carddisp.pl?gene=GNRH1
STAT5A	Signal Transducer And Activator Of Transcription 5A	Protein Coding	45	GC17P042287	6.89998	https://www.genecards.org/cgi-bin/carddisp.pl?gene=STAT5A
GP1BA	Glycoprotein Ib Platelet Subunit Alpha	Protein Coding	45	GC17P004932	6.89922	https://www.genecards.org/cgi-bin/carddisp.pl?gene=GP1BA
SERPINB13	Serpin Family B Member 13	Protein Coding	35	GC18P063586	6.89894	https://www.genecards.org/cgi-bin/carddisp.pl?gene=SERPINB13
ERBB4	Erb-B2 Receptor Tyrosine Kinase 4	Protein Coding	53	GC02M211375	6.89886	https://www.genecards.org/cgi-bin/carddisp.pl?gene=ERBB4
MAP3K7	Mitogen-Activated Protein Kinase Kinase Kinase 7	Protein Coding	50	GC06M090513	6.89644	https://www.genecards.org/cgi-bin/carddisp.pl?gene=MAP3K7
FURIN	Furin, Paired Basic Amino Acid Cleaving Enzyme	Protein Coding	45	GC15P090868	6.8963	https://www.genecards.org/cgi-bin/carddisp.pl?gene=FURIN
SLCO1B1	Solute Carrier Organic Anion Transporter Family Member 1B1	Protein Coding	48	GC12P021132	6.89176	https://www.genecards.org/cgi-bin/carddisp.pl?gene=SLCO1B1
WNT4	Wnt Family Member 4	Protein Coding	46	GC01M022190	6.88863	https://www.genecards.org/cgi-bin/carddisp.pl?gene=WNT4
CD19	CD19 Molecule	Protein Coding	48	GC16P038453	6.87966	https://www.genecards.org/cgi-bin/carddisp.pl?gene=CD19
TCOF1	Treacle Ribosome Biogenesis Factor 1	Protein Coding	42	GC05P150358	6.87926	https://www.genecards.org/cgi-bin/carddisp.pl?gene=TCOF1
S100A6	S100 Calcium Binding Protein A6	Protein Coding	42	GC01M153545	6.87116	https://www.genecards.org/cgi-bin/carddisp.pl?gene=S100A6
KMT2D	Lysine Methyltransferase 2D	Protein Coding	41	GC12M049018	6.86712	https://www.genecards.org/cgi-bin/carddisp.pl?gene=KMT2D
GH1	Growth Hormone 1	Protein Coding	43	GC17M063917	6.86414	https://www.genecards.org/cgi-bin/carddisp.pl?gene=GH1
SHBG	Sex Hormone Binding Globulin	Protein Coding	41	GC17P007613	6.86319	https://www.genecards.org/cgi-bin/carddisp.pl?gene=SHBG
ADCY10	Adenylate Cyclase 10	Protein Coding	44	GC01M167809	6.84713	https://www.genecards.org/cgi-bin/carddisp.pl?gene=ADCY10
HELLS	Helicase, Lymphoid Specific	Protein Coding	45	GC10P094501	6.8463	https://www.genecards.org/cgi-bin/carddisp.pl?gene=HELLS
PIGA	Phosphatidylinositol Glycan Anchor Biosynthesis Class A	Protein Coding	44	GC0XM015319	6.84162	https://www.genecards.org/cgi-bin/carddisp.pl?gene=PIGA
TNFSF12	TNF Superfamily Member 12	Protein Coding	40	GC17P010342	6.83939	https://www.genecards.org/cgi-bin/carddisp.pl?gene=TNFSF12
FBL	Fibrillarin	Protein Coding	41	GC19M039834	6.83805	https://www.genecards.org/cgi-bin/carddisp.pl?gene=FBL
FKRP	Fukutin Related Protein	Protein Coding	40	GC19P046746	6.83764	https://www.genecards.org/cgi-bin/carddisp.pl?gene=FKRP
OSM	Oncostatin M	Protein Coding	41	GC22M030262	6.83669	https://www.genecards.org/cgi-bin/carddisp.pl?gene=OSM
PWRN1	Prader-Willi Region Non-Protein Coding RNA 1	RNA Gene	20	GC15P037517	6.8338	https://www.genecards.org/cgi-bin/carddisp.pl?gene=PWRN1
PTPN12	Protein Tyrosine Phosphatase Non-Receptor Type 12	Protein Coding	46	GC07P077537	6.83195	https://www.genecards.org/cgi-bin/carddisp.pl?gene=PTPN12
KRT3	Keratin 3	Protein Coding	41	GC12M052789	6.8309	https://www.genecards.org/cgi-bin/carddisp.pl?gene=KRT3
CLDN3	Claudin 3	Protein Coding	40	GC07M073768	6.82155	https://www.genecards.org/cgi-bin/carddisp.pl?gene=CLDN3
MIR152	MicroRNA 152	RNA Gene	22	GC17M048037	6.82116	https://www.genecards.org/cgi-bin/carddisp.pl?gene=MIR152
LRRK2	Leucine Rich Repeat Kinase 2	Protein Coding	48	GC12P040196	6.82074	https://www.genecards.org/cgi-bin/carddisp.pl?gene=LRRK2
SF3B2	Splicing Factor 3b Subunit 2	Protein Coding	38	GC11P066050	6.80955	https://www.genecards.org/cgi-bin/carddisp.pl?gene=SF3B2
FGA	Fibrinogen Alpha Chain	Protein Coding	48	GC04M154583	6.80945	https://www.genecards.org/cgi-bin/carddisp.pl?gene=FGA
PTH	Parathyroid Hormone	Protein Coding	45	GC11M013492	6.79303	https://www.genecards.org/cgi-bin/carddisp.pl?gene=PTH
TAGLN	Transgelin	Protein Coding	42	GC11P117199	6.79084	https://www.genecards.org/cgi-bin/carddisp.pl?gene=TAGLN
KANSL1	KAT8 Regulatory NSL Complex Subunit 1	Protein Coding	38	GC17M046031	6.78966	https://www.genecards.org/cgi-bin/carddisp.pl?gene=KANSL1
TMSB4X	Thymosin Beta 4 X-Linked	Protein Coding	40	GC0XP012975	6.7885	https://www.genecards.org/cgi-bin/carddisp.pl?gene=TMSB4X
RPS6KA3	Ribosomal Protein S6 Kinase A3	Protein Coding	51	GC0XM020149	6.78447	https://www.genecards.org/cgi-bin/carddisp.pl?gene=RPS6KA3
PTPN2	Protein Tyrosine Phosphatase Non-Receptor Type 2	Protein Coding	45	GC18M022517	6.78105	https://www.genecards.org/cgi-bin/carddisp.pl?gene=PTPN2
WNT10B	Wnt Family Member 10B	Protein Coding	47	GC12M048965	6.779	https://www.genecards.org/cgi-bin/carddisp.pl?gene=WNT10B
CA9	Carbonic Anhydrase 9	Protein Coding	44	GC09P035673	6.75862	https://www.genecards.org/cgi-bin/carddisp.pl?gene=CA9
AAAS	Aladin WD Repeat Nucleoporin	Protein Coding	41	GC12M053307	6.75658	https://www.genecards.org/cgi-bin/carddisp.pl?gene=AAAS
PMM2	Phosphomannomutase 2	Protein Coding	45	GC16P008788	6.75534	https://www.genecards.org/cgi-bin/carddisp.pl?gene=PMM2
GRN	Granulin Precursor	Protein Coding	47	GC17P044345	6.74724	https://www.genecards.org/cgi-bin/carddisp.pl?gene=GRN
TERF2IP	TERF2 Interacting Protein	Protein Coding	42	GC16P075647	6.74152	https://www.genecards.org/cgi-bin/carddisp.pl?gene=TERF2IP
FERMT3	FERM Domain Containing Kindlin 3	Protein Coding	43	GC11P064271	6.73963	https://www.genecards.org/cgi-bin/carddisp.pl?gene=FERMT3
CCKBR	Cholecystokinin B Receptor	Protein Coding	44	GC11P006259	6.73867	https://www.genecards.org/cgi-bin/carddisp.pl?gene=CCKBR
MIR206	MicroRNA 206	RNA Gene	22	GC06P052144	6.73703	https://www.genecards.org/cgi-bin/carddisp.pl?gene=MIR206
MIR486-1	MicroRNA 486-1	RNA Gene	18	GC08M041660	6.72834	https://www.genecards.org/cgi-bin/carddisp.pl?gene=MIR486-1
ORAI1	ORAI Calcium Release-Activated Calcium Modulator 1	Protein Coding	43	GC12P125118	6.72736	https://www.genecards.org/cgi-bin/carddisp.pl?gene=ORAI1
PIK3CD	Phosphatidylinositol-4,5-Bisphosphate 3-Kinase Catalytic Subunit Delta	Protein Coding	52	GC01P009629	6.72586	https://www.genecards.org/cgi-bin/carddisp.pl?gene=PIK3CD
IGFBP2	Insulin Like Growth Factor Binding Protein 2	Protein Coding	42	GC02P216632	6.72404	https://www.genecards.org/cgi-bin/carddisp.pl?gene=IGFBP2
STK19	Serine/Threonine Kinase 19	Protein Coding	39	GC06P031971	6.72228	https://www.genecards.org/cgi-bin/carddisp.pl?gene=STK19
HDAC1	Histone Deacetylase 1	Protein Coding	48	GC01P032292	6.71687	https://www.genecards.org/cgi-bin/carddisp.pl?gene=HDAC1
MIR378A	MicroRNA 378a	RNA Gene	20	GC05P149732	6.71682	https://www.genecards.org/cgi-bin/carddisp.pl?gene=MIR378A
CTNS	Cystinosin, Lysosomal Cystine Transporter	Protein Coding	44	GC17P003636	6.7147	https://www.genecards.org/cgi-bin/carddisp.pl?gene=CTNS
GBE1	1,4-Alpha-Glucan Branching Enzyme 1	Protein Coding	44	GC03M081489	6.71105	https://www.genecards.org/cgi-bin/carddisp.pl?gene=GBE1
GPX4	Glutathione Peroxidase 4	Protein Coding	46	GC19P001103	6.70909	https://www.genecards.org/cgi-bin/carddisp.pl?gene=GPX4
ADAMTS13	ADAM Metallopeptidase With Thrombospondin Type 1 Motif 13	Protein Coding	47	GC09P133414	6.70589	https://www.genecards.org/cgi-bin/carddisp.pl?gene=ADAMTS13
MAP3K8	Mitogen-Activated Protein Kinase Kinase Kinase 8	Protein Coding	46	GC10P030478	6.70507	https://www.genecards.org/cgi-bin/carddisp.pl?gene=MAP3K8
CTH	Cystathionine Gamma-Lyase	Protein Coding	49	GC01P070411	6.70389	https://www.genecards.org/cgi-bin/carddisp.pl?gene=CTH
SULT1A1	Sulfotransferase Family 1A Member 1	Protein Coding	42	GC16M028610	6.70156	https://www.genecards.org/cgi-bin/carddisp.pl?gene=SULT1A1
EPHB2	EPH Receptor B2	Protein Coding	50	GC01P022710	6.68405	https://www.genecards.org/cgi-bin/carddisp.pl?gene=EPHB2
FYN	FYN Proto-Oncogene, Src Family Tyrosine Kinase	Protein Coding	46	GC06M111660	6.66221	https://www.genecards.org/cgi-bin/carddisp.pl?gene=FYN
ERF	ETS2 Repressor Factor	Protein Coding	41	GC19M042247	6.65834	https://www.genecards.org/cgi-bin/carddisp.pl?gene=ERF
SAG	S-Antigen Visual Arrestin	Protein Coding	44	GC02P233363	6.64233	https://www.genecards.org/cgi-bin/carddisp.pl?gene=SAG
HRH1	Histamine Receptor H1	Protein Coding	45	GC03P011841	6.63927	https://www.genecards.org/cgi-bin/carddisp.pl?gene=HRH1
HDC	Histidine Decarboxylase	Protein Coding	44	GC15M050241	6.63725	https://www.genecards.org/cgi-bin/carddisp.pl?gene=HDC
KCNQ1OT1	KCNQ1 Opposite Strand/Antisense Transcript 1	RNA Gene	27	GC11M002661	6.63716	https://www.genecards.org/cgi-bin/carddisp.pl?gene=KCNQ1OT1
DMBT1	Deleted In Malignant Brain Tumors 1	Protein Coding	40	GC10P122560	6.63661	https://www.genecards.org/cgi-bin/carddisp.pl?gene=DMBT1
CDH11	Cadherin 11	Protein Coding	48	GC16M064943	6.63203	https://www.genecards.org/cgi-bin/carddisp.pl?gene=CDH11
TCF7L2	Transcription Factor 7 Like 2	Protein Coding	45	GC10P112950	6.62703	https://www.genecards.org/cgi-bin/carddisp.pl?gene=TCF7L2
AXL	AXL Receptor Tyrosine Kinase	Protein Coding	50	GC19P041219	6.61948	https://www.genecards.org/cgi-bin/carddisp.pl?gene=AXL
FOXO3	Forkhead Box O3	Protein Coding	44	GC06P108559	6.61581	https://www.genecards.org/cgi-bin/carddisp.pl?gene=FOXO3
MIR191	MicroRNA 191	RNA Gene	22	GC03M050725	6.60942	https://www.genecards.org/cgi-bin/carddisp.pl?gene=MIR191
SKI	SKI Proto-Oncogene	Protein Coding	45	GC01P002228	6.60769	https://www.genecards.org/cgi-bin/carddisp.pl?gene=SKI
IGF2R	Insulin Like Growth Factor 2 Receptor	Protein Coding	46	GC06P159969	6.60272	https://www.genecards.org/cgi-bin/carddisp.pl?gene=IGF2R
EXO1	Exonuclease 1	Protein Coding	42	GC01P241847	6.58798	https://www.genecards.org/cgi-bin/carddisp.pl?gene=EXO1
EPAS1	Endothelial PAS Domain Protein 1	Protein Coding	48	GC02P046293	6.58777	https://www.genecards.org/cgi-bin/carddisp.pl?gene=EPAS1
TRIM21	Tripartite Motif Containing 21	Protein Coding	41	GC11M004384	6.58092	https://www.genecards.org/cgi-bin/carddisp.pl?gene=TRIM21
TLR10	Toll Like Receptor 10	Protein Coding	40	GC04M038773	6.57632	https://www.genecards.org/cgi-bin/carddisp.pl?gene=TLR10
SEPTIN9	Septin 9	Protein Coding	34	GC17P077282	6.56687	https://www.genecards.org/cgi-bin/carddisp.pl?gene=SEPTIN9
IRF3	Interferon Regulatory Factor 3	Protein Coding	45	GC19M049659	6.55964	https://www.genecards.org/cgi-bin/carddisp.pl?gene=IRF3
OXA1L	OXA1L Mitochondrial Inner Membrane Protein	Protein Coding	38	GC14P022766	6.5525	https://www.genecards.org/cgi-bin/carddisp.pl?gene=OXA1L
MMP11	Matrix Metallopeptidase 11	Protein Coding	45	GC22P023768	6.52686	https://www.genecards.org/cgi-bin/carddisp.pl?gene=MMP11
DNMT3B	DNA Methyltransferase 3 Beta	Protein Coding	49	GC20P032762	6.52521	https://www.genecards.org/cgi-bin/carddisp.pl?gene=DNMT3B
GJB1	Gap Junction Protein Beta 1	Protein Coding	46	GC0XP071212	6.51329	https://www.genecards.org/cgi-bin/carddisp.pl?gene=GJB1
MYLK	Myosin Light Chain Kinase	Protein Coding	51	GC03M123610	6.51092	https://www.genecards.org/cgi-bin/carddisp.pl?gene=MYLK
MSH5	MutS Homolog 5	Protein Coding	41	GC06P073404	6.5103	https://www.genecards.org/cgi-bin/carddisp.pl?gene=MSH5
NTRK2	Neurotrophic Receptor Tyrosine Kinase 2	Protein Coding	52	GC09P084668	6.50969	https://www.genecards.org/cgi-bin/carddisp.pl?gene=NTRK2
NOG	Noggin	Protein Coding	46	GC17P056593	6.49965	https://www.genecards.org/cgi-bin/carddisp.pl?gene=NOG
AFP	Alpha Fetoprotein	Protein Coding	45	GC04P073431	6.48535	https://www.genecards.org/cgi-bin/carddisp.pl?gene=AFP
IL36A	Interleukin 36 Alpha	Protein Coding	36	GC02P113005	6.48041	https://www.genecards.org/cgi-bin/carddisp.pl?gene=IL36A
DAPK1	Death Associated Protein Kinase 1	Protein Coding	48	GC09P087497	6.47868	https://www.genecards.org/cgi-bin/carddisp.pl?gene=DAPK1
MGP	Matrix Gla Protein	Protein Coding	42	GC12M019181	6.47821	https://www.genecards.org/cgi-bin/carddisp.pl?gene=MGP
LRP2	LDL Receptor Related Protein 2	Protein Coding	47	GC02M169127	6.47432	https://www.genecards.org/cgi-bin/carddisp.pl?gene=LRP2
LALBA	Lactalbumin Alpha	Protein Coding	39	GC12M048567	6.47165	https://www.genecards.org/cgi-bin/carddisp.pl?gene=LALBA
CSF3R	Colony Stimulating Factor 3 Receptor	Protein Coding	46	GC01M036466	6.46985	https://www.genecards.org/cgi-bin/carddisp.pl?gene=CSF3R
IGHG1	Immunoglobulin Heavy Constant Gamma 1 (G1m Marker)	Protein Coding	34	GC14M105736	6.46165	https://www.genecards.org/cgi-bin/carddisp.pl?gene=IGHG1
FOSL1	FOS Like 1, AP-1 Transcription Factor Subunit	Protein Coding	43	GC11M082294	6.4511	https://www.genecards.org/cgi-bin/carddisp.pl?gene=FOSL1
HTR2A	5-Hydroxytryptamine Receptor 2A	Protein Coding	47	GC13M046831	6.4493	https://www.genecards.org/cgi-bin/carddisp.pl?gene=HTR2A
IGHM	Immunoglobulin Heavy Constant Mu	Protein Coding	35	GC14M111804	6.44264	https://www.genecards.org/cgi-bin/carddisp.pl?gene=IGHM
MYO1B	Myosin IB	Protein Coding	37	GC02P191246	6.44251	https://www.genecards.org/cgi-bin/carddisp.pl?gene=MYO1B
MIR193A	MicroRNA 193a	RNA Gene	19	GC17P031559	6.441	https://www.genecards.org/cgi-bin/carddisp.pl?gene=MIR193A
MIR130A	MicroRNA 130a	RNA Gene	22	GC11P057641	6.43859	https://www.genecards.org/cgi-bin/carddisp.pl?gene=MIR130A
IRF8	Interferon Regulatory Factor 8	Protein Coding	45	GC16P085898	6.43611	https://www.genecards.org/cgi-bin/carddisp.pl?gene=IRF8
MAPT	Microtubule Associated Protein Tau	Protein Coding	49	GC17P045894	6.43392	https://www.genecards.org/cgi-bin/carddisp.pl?gene=MAPT
CD1D	CD1d Molecule	Protein Coding	41	GC01P158178	6.42954	https://www.genecards.org/cgi-bin/carddisp.pl?gene=CD1D
MIR107	MicroRNA 107	RNA Gene	20	GC10M089600	6.41451	https://www.genecards.org/cgi-bin/carddisp.pl?gene=MIR107
RARG	Retinoic Acid Receptor Gamma	Protein Coding	47	GC12M053210	6.41109	https://www.genecards.org/cgi-bin/carddisp.pl?gene=RARG
RHBDF2	Rhomboid 5 Homolog 2	Protein Coding	41	GC17M076470	6.39851	https://www.genecards.org/cgi-bin/carddisp.pl?gene=RHBDF2
PLCG1	Phospholipase C Gamma 1	Protein Coding	46	GC20P041136	6.38378	https://www.genecards.org/cgi-bin/carddisp.pl?gene=PLCG1
MAP2K4	Mitogen-Activated Protein Kinase Kinase 4	Protein Coding	45	GC17P012020	6.38357	https://www.genecards.org/cgi-bin/carddisp.pl?gene=MAP2K4
NOS1	Nitric Oxide Synthase 1	Protein Coding	49	GC12M117208	6.37885	https://www.genecards.org/cgi-bin/carddisp.pl?gene=NOS1
PRKCZ	Protein Kinase C Zeta	Protein Coding	48	GC01P002050	6.37691	https://www.genecards.org/cgi-bin/carddisp.pl?gene=PRKCZ
MIRLET7G	MicroRNA Let-7g	RNA Gene	20	GC03M052268	6.37333	https://www.genecards.org/cgi-bin/carddisp.pl?gene=MIRLET7G
CAVIN1	Caveolae Associated Protein 1	Protein Coding	32	GC17M042404	6.36998	https://www.genecards.org/cgi-bin/carddisp.pl?gene=CAVIN1
ENTPD1	Ectonucleoside Triphosphate Diphosphohydrolase 1	Protein Coding	46	GC10P095711	6.36557	https://www.genecards.org/cgi-bin/carddisp.pl?gene=ENTPD1
GTF2H4	General Transcription Factor IIH Subunit 4	Protein Coding	40	GC06P073370	6.34516	https://www.genecards.org/cgi-bin/carddisp.pl?gene=GTF2H4
PPL	Periplakin	Protein Coding	40	GC16M006095	6.34408	https://www.genecards.org/cgi-bin/carddisp.pl?gene=PPL
EZR	Ezrin	Protein Coding	44	GC06M158765	6.34336	https://www.genecards.org/cgi-bin/carddisp.pl?gene=EZR
POSTN	Periostin	Protein Coding	44	GC13M037562	6.33304	https://www.genecards.org/cgi-bin/carddisp.pl?gene=POSTN
RPS27	Ribosomal Protein S27	Protein Coding	42	GC01P153991	6.33232	https://www.genecards.org/cgi-bin/carddisp.pl?gene=RPS27
LMNB1	Lamin B1	Protein Coding	46	GC05P126776	6.33164	https://www.genecards.org/cgi-bin/carddisp.pl?gene=LMNB1
KCNMA1	Potassium Calcium-Activated Channel Subfamily M Alpha 1	Protein Coding	49	GC10M076869	6.32832	https://www.genecards.org/cgi-bin/carddisp.pl?gene=KCNMA1
SFN	Stratifin	Protein Coding	44	GC01P027128	6.3229	https://www.genecards.org/cgi-bin/carddisp.pl?gene=SFN
ARID2	AT-Rich Interaction Domain 2	Protein Coding	40	GC12P045729	6.32027	https://www.genecards.org/cgi-bin/carddisp.pl?gene=ARID2
LOC110806263	TERT 5' Regulatory Region	Biological Region	2	GC05P001294	6.31777	https://www.genecards.org/cgi-bin/carddisp.pl?gene=LOC110806263
ITGA2B	Integrin Subunit Alpha 2b	Protein Coding	50	GC17M044696	6.31439	https://www.genecards.org/cgi-bin/carddisp.pl?gene=ITGA2B
RHO	Rhodopsin	Protein Coding	47	GC03P133057	6.31009	https://www.genecards.org/cgi-bin/carddisp.pl?gene=RHO
APAF1	Apoptotic Peptidase Activating Factor 1	Protein Coding	45	GC12P098645	6.30028	https://www.genecards.org/cgi-bin/carddisp.pl?gene=APAF1
PTPRJ	Protein Tyrosine Phosphatase Receptor Type J	Protein Coding	46	GC11P048002	6.29411	https://www.genecards.org/cgi-bin/carddisp.pl?gene=PTPRJ
CHI3L1	Chitinase 3 Like 1	Protein Coding	44	GC01M203148	6.29348	https://www.genecards.org/cgi-bin/carddisp.pl?gene=CHI3L1
STX11	Syntaxin 11	Protein Coding	40	GC06P144161	6.28714	https://www.genecards.org/cgi-bin/carddisp.pl?gene=STX11
NT5E	5'-Nucleotidase Ecto	Protein Coding	50	GC06P085449	6.28108	https://www.genecards.org/cgi-bin/carddisp.pl?gene=NT5E
PF4	Platelet Factor 4	Protein Coding	40	GC04M073980	6.27698	https://www.genecards.org/cgi-bin/carddisp.pl?gene=PF4
KIR3DL1	Killer Cell Immunoglobulin Like Receptor, Three Ig Domains And Long Cytoplasmic Tail 1	Protein Coding	41	GC19P061119	6.2761	https://www.genecards.org/cgi-bin/carddisp.pl?gene=KIR3DL1
VCP	Valosin Containing Protein	Protein Coding	48	GC09M035056	6.27405	https://www.genecards.org/cgi-bin/carddisp.pl?gene=VCP
DACT1	Dishevelled Binding Antagonist Of Beta Catenin 1	Protein Coding	39	GC14P058633	6.27132	https://www.genecards.org/cgi-bin/carddisp.pl?gene=DACT1
GALC	Galactosylceramidase	Protein Coding	44	GC14M087837	6.26685	https://www.genecards.org/cgi-bin/carddisp.pl?gene=GALC
TMPO	Thymopoietin	Protein Coding	45	GC12P098515	6.26044	https://www.genecards.org/cgi-bin/carddisp.pl?gene=TMPO
CCBE1	Collagen And Calcium Binding EGF Domains 1	Protein Coding	41	GC18M059430	6.24973	https://www.genecards.org/cgi-bin/carddisp.pl?gene=CCBE1
MIR133B	MicroRNA 133b	RNA Gene	22	GC06P052148	6.2486	https://www.genecards.org/cgi-bin/carddisp.pl?gene=MIR133B
NRG1	Neuregulin 1	Protein Coding	46	GC08P031639	6.23407	https://www.genecards.org/cgi-bin/carddisp.pl?gene=NRG1
PEX5	Peroxisomal Biogenesis Factor 5	Protein Coding	42	GC12P017516	6.22973	https://www.genecards.org/cgi-bin/carddisp.pl?gene=PEX5
HPS4	HPS4 Biogenesis Of Lysosomal Organelles Complex 3 Subunit 2	Protein Coding	38	GC22M026443	6.22878	https://www.genecards.org/cgi-bin/carddisp.pl?gene=HPS4
MIR375	MicroRNA 375	RNA Gene	20	GC02M219001	6.2261	https://www.genecards.org/cgi-bin/carddisp.pl?gene=MIR375
MAPK10	Mitogen-Activated Protein Kinase 10	Protein Coding	49	GC04M085990	6.22548	https://www.genecards.org/cgi-bin/carddisp.pl?gene=MAPK10
ALAD	Aminolevulinate Dehydratase	Protein Coding	45	GC09M113386	6.22159	https://www.genecards.org/cgi-bin/carddisp.pl?gene=ALAD
SMARCC2	SWI/SNF Related, Matrix Associated, Actin Dependent Regulator Of Chromatin Subfamily C Member 2	Protein Coding	44	GC12M056467	6.21945	https://www.genecards.org/cgi-bin/carddisp.pl?gene=SMARCC2
ANXA2	Annexin A2	Protein Coding	46	GC15M060347	6.21806	https://www.genecards.org/cgi-bin/carddisp.pl?gene=ANXA2
ABCC3	ATP Binding Cassette Subfamily C Member 3	Protein Coding	46	GC17P050634	6.2162	https://www.genecards.org/cgi-bin/carddisp.pl?gene=ABCC3
TNPO3	Transportin 3	Protein Coding	39	GC07M128954	6.21564	https://www.genecards.org/cgi-bin/carddisp.pl?gene=TNPO3
DKK1	Dickkopf WNT Signaling Pathway Inhibitor 1	Protein Coding	44	GC10P052314	6.20901	https://www.genecards.org/cgi-bin/carddisp.pl?gene=DKK1
MANBA	Mannosidase Beta	Protein Coding	43	GC04M102631	6.20836	https://www.genecards.org/cgi-bin/carddisp.pl?gene=MANBA
TBX21	T-Box Transcription Factor 21	Protein Coding	45	GC17P047733	6.20287	https://www.genecards.org/cgi-bin/carddisp.pl?gene=TBX21
EPX	Eosinophil Peroxidase	Protein Coding	43	GC17P058192	6.19922	https://www.genecards.org/cgi-bin/carddisp.pl?gene=EPX
RHOH	Ras Homolog Family Member H	Protein Coding	42	GC04P040192	6.19191	https://www.genecards.org/cgi-bin/carddisp.pl?gene=RHOH
MAFB	MAF BZIP Transcription Factor B	Protein Coding	43	GC20M040685	6.18717	https://www.genecards.org/cgi-bin/carddisp.pl?gene=MAFB
TERF2	Telomeric Repeat Binding Factor 2	Protein Coding	40	GC16M069355	6.18139	https://www.genecards.org/cgi-bin/carddisp.pl?gene=TERF2
MIR331	MicroRNA 331	RNA Gene	19	GC12P095308	6.17724	https://www.genecards.org/cgi-bin/carddisp.pl?gene=MIR331
ITGB6	Integrin Subunit Beta 6	Protein Coding	47	GC02M160099	6.17515	https://www.genecards.org/cgi-bin/carddisp.pl?gene=ITGB6
SERPINH1	Serpin Family H Member 1	Protein Coding	45	GC11P075562	6.17483	https://www.genecards.org/cgi-bin/carddisp.pl?gene=SERPINH1
DLC1	DLC1 Rho GTPase Activating Protein	Protein Coding	45	GC08M013083	6.17395	https://www.genecards.org/cgi-bin/carddisp.pl?gene=DLC1
CD207	CD207 Molecule	Protein Coding	39	GC02M070830	6.16394	https://www.genecards.org/cgi-bin/carddisp.pl?gene=CD207
CCL26	C-C Motif Chemokine Ligand 26	Protein Coding	37	GC07M075769	6.16312	https://www.genecards.org/cgi-bin/carddisp.pl?gene=CCL26
SPEN	Spen Family Transcriptional Repressor	Protein Coding	40	GC01P015848	6.14767	https://www.genecards.org/cgi-bin/carddisp.pl?gene=SPEN
ANPEP	Alanyl Aminopeptidase, Membrane	Protein Coding	49	GC15M089784	6.14645	https://www.genecards.org/cgi-bin/carddisp.pl?gene=ANPEP
PLAG1	PLAG1 Zinc Finger	Protein Coding	40	GC08M056218	6.14616	https://www.genecards.org/cgi-bin/carddisp.pl?gene=PLAG1
CTNND1	Catenin Delta 1	Protein Coding	45	GC11P058052	6.14175	https://www.genecards.org/cgi-bin/carddisp.pl?gene=CTNND1
MTR	5-Methyltetrahydrofolate-Homocysteine Methyltransferase	Protein Coding	46	GC01P236795	6.13641	https://www.genecards.org/cgi-bin/carddisp.pl?gene=MTR
MAPK9	Mitogen-Activated Protein Kinase 9	Protein Coding	47	GC05M180244	6.13465	https://www.genecards.org/cgi-bin/carddisp.pl?gene=MAPK9
F8	Coagulation Factor VIII	Protein Coding	46	GC0XM154835	6.13355	https://www.genecards.org/cgi-bin/carddisp.pl?gene=F8
PLEK	Pleckstrin	Protein Coding	40	GC02P068365	6.12457	https://www.genecards.org/cgi-bin/carddisp.pl?gene=PLEK
UCA1	Urothelial Cancer Associated 1	RNA Gene	23	GC19P015828	6.12187	https://www.genecards.org/cgi-bin/carddisp.pl?gene=UCA1
MIR30A	MicroRNA 30a	RNA Gene	20	GC06M071403	6.12095	https://www.genecards.org/cgi-bin/carddisp.pl?gene=MIR30A
TRAF3	TNF Receptor Associated Factor 3	Protein Coding	46	GC14P108354	6.11005	https://www.genecards.org/cgi-bin/carddisp.pl?gene=TRAF3
TNFRSF6B	TNF Receptor Superfamily Member 6b	Protein Coding	42	GC20P063696	6.10918	https://www.genecards.org/cgi-bin/carddisp.pl?gene=TNFRSF6B
COX5A	Cytochrome C Oxidase Subunit 5A	Protein Coding	43	GC15M074919	6.10874	https://www.genecards.org/cgi-bin/carddisp.pl?gene=COX5A
ARG1	Arginase 1	Protein Coding	48	GC06P131473	6.10806	https://www.genecards.org/cgi-bin/carddisp.pl?gene=ARG1
IFNAR1	Interferon Alpha And Beta Receptor Subunit 1	Protein Coding	45	GC21P033324	6.1057	https://www.genecards.org/cgi-bin/carddisp.pl?gene=IFNAR1
TBXT	T-Box Transcription Factor T	Protein Coding	33	GC06M166158	6.10212	https://www.genecards.org/cgi-bin/carddisp.pl?gene=TBXT
STEAP3	STEAP3 Metalloreductase	Protein Coding	44	GC02P119222	6.09907	https://www.genecards.org/cgi-bin/carddisp.pl?gene=STEAP3
DDR1	Discoidin Domain Receptor Tyrosine Kinase 1	Protein Coding	46	GC06P073365	6.09684	https://www.genecards.org/cgi-bin/carddisp.pl?gene=DDR1
FOXP1	Forkhead Box P1	Protein Coding	44	GC03M070926	6.08683	https://www.genecards.org/cgi-bin/carddisp.pl?gene=FOXP1
CIRBP	Cold Inducible RNA Binding Protein	Protein Coding	37	GC19P001259	6.07198	https://www.genecards.org/cgi-bin/carddisp.pl?gene=CIRBP
TPI1	Triosephosphate Isomerase 1	Protein Coding	46	GC12P017495	6.07085	https://www.genecards.org/cgi-bin/carddisp.pl?gene=TPI1
MT-ND4L	Mitochondrially Encoded NADH:Ubiquinone Oxidoreductase Core Subunit 4L	Protein Coding	28	GCMTP010472	6.069	https://www.genecards.org/cgi-bin/carddisp.pl?gene=MT-ND4L
PPIG	Peptidylprolyl Isomerase G	Protein Coding	40	GC02P169584	6.06548	https://www.genecards.org/cgi-bin/carddisp.pl?gene=PPIG
AGTR1	Angiotensin II Receptor Type 1	Protein Coding	50	GC03P148697	6.06431	https://www.genecards.org/cgi-bin/carddisp.pl?gene=AGTR1
ABCB4	ATP Binding Cassette Subfamily B Member 4	Protein Coding	46	GC07M087401	6.05882	https://www.genecards.org/cgi-bin/carddisp.pl?gene=ABCB4
SAT1	Spermidine/Spermine N1-Acetyltransferase 1	Protein Coding	44	GC0XP023784	6.05501	https://www.genecards.org/cgi-bin/carddisp.pl?gene=SAT1
AGT	Angiotensinogen	Protein Coding	49	GC01M230702	6.05312	https://www.genecards.org/cgi-bin/carddisp.pl?gene=AGT
CRHR1	Corticotropin Releasing Hormone Receptor 1	Protein Coding	44	GC17P045784	6.04716	https://www.genecards.org/cgi-bin/carddisp.pl?gene=CRHR1
CLDN18	Claudin 18	Protein Coding	40	GC03P137998	6.04006	https://www.genecards.org/cgi-bin/carddisp.pl?gene=CLDN18
IKZF3	IKAROS Family Zinc Finger 3	Protein Coding	42	GC17M040493	6.03734	https://www.genecards.org/cgi-bin/carddisp.pl?gene=IKZF3
SALL4	Spalt Like Transcription Factor 4	Protein Coding	44	GC20M051784	6.03499	https://www.genecards.org/cgi-bin/carddisp.pl?gene=SALL4
CEBPB	CCAAT Enhancer Binding Protein Beta	Protein Coding	43	GC20P050190	6.02141	https://www.genecards.org/cgi-bin/carddisp.pl?gene=CEBPB
ITGA5	Integrin Subunit Alpha 5	Protein Coding	48	GC12M054736	6.0213	https://www.genecards.org/cgi-bin/carddisp.pl?gene=ITGA5
TJP1	Tight Junction Protein 1	Protein Coding	42	GC15M029699	6.01929	https://www.genecards.org/cgi-bin/carddisp.pl?gene=TJP1
PRSS1	Serine Protease 1	Protein Coding	45	GC07P147286	6.01665	https://www.genecards.org/cgi-bin/carddisp.pl?gene=PRSS1
PRKG1	Protein Kinase CGMP-Dependent 1	Protein Coding	49	GC10P050991	6.00921	https://www.genecards.org/cgi-bin/carddisp.pl?gene=PRKG1
PLA2G6	Phospholipase A2 Group VI	Protein Coding	47	GC22M055023	6.00918	https://www.genecards.org/cgi-bin/carddisp.pl?gene=PLA2G6
SERPINA12	Serpin Family A Member 12	Protein Coding	39	GC14M099070	6.0069	https://www.genecards.org/cgi-bin/carddisp.pl?gene=SERPINA12
RARS1	Arginyl-TRNA Synthetase 1	Protein Coding	35	GC05P168487	6.00407	https://www.genecards.org/cgi-bin/carddisp.pl?gene=RARS1
BBC3	BCL2 Binding Component 3	Protein Coding	40	GC19M047220	6.0036	https://www.genecards.org/cgi-bin/carddisp.pl?gene=BBC3
CSN1S1	Casein Alpha S1	Protein Coding	35	GC04P069932	5.99251	https://www.genecards.org/cgi-bin/carddisp.pl?gene=CSN1S1
LCK	LCK Proto-Oncogene, Src Family Tyrosine Kinase	Protein Coding	51	GC01P032251	5.98953	https://www.genecards.org/cgi-bin/carddisp.pl?gene=LCK
FSCN1	Fascin Actin-Bundling Protein 1	Protein Coding	41	GC07P005592	5.98321	https://www.genecards.org/cgi-bin/carddisp.pl?gene=FSCN1
CCL21	C-C Motif Chemokine Ligand 21	Protein Coding	41	GC09M034709	5.98269	https://www.genecards.org/cgi-bin/carddisp.pl?gene=CCL21
CUL4B	Cullin 4B	Protein Coding	42	GC0XM120524	5.97909	https://www.genecards.org/cgi-bin/carddisp.pl?gene=CUL4B
RAC2	Rac Family Small GTPase 2	Protein Coding	49	GC22M037227	5.97393	https://www.genecards.org/cgi-bin/carddisp.pl?gene=RAC2
GRIN2B	Glutamate Ionotropic Receptor NMDA Type Subunit 2B	Protein Coding	50	GC12M013437	5.96827	https://www.genecards.org/cgi-bin/carddisp.pl?gene=GRIN2B
MIR26A1	MicroRNA 26a-1	RNA Gene	21	GC03P037969	5.96419	https://www.genecards.org/cgi-bin/carddisp.pl?gene=MIR26A1
LYN	LYN Proto-Oncogene, Src Family Tyrosine Kinase	Protein Coding	48	GC08P055879	5.96378	https://www.genecards.org/cgi-bin/carddisp.pl?gene=LYN
CXCL2	C-X-C Motif Chemokine Ligand 2	Protein Coding	38	GC04M074097	5.96048	https://www.genecards.org/cgi-bin/carddisp.pl?gene=CXCL2
SHC1	SHC Adaptor Protein 1	Protein Coding	44	GC01M154962	5.96017	https://www.genecards.org/cgi-bin/carddisp.pl?gene=SHC1
IQGAP1	IQ Motif Containing GTPase Activating Protein 1	Protein Coding	42	GC15P090388	5.95893	https://www.genecards.org/cgi-bin/carddisp.pl?gene=IQGAP1
ZMIZ1	Zinc Finger MIZ-Type Containing 1	Protein Coding	41	GC10P079068	5.95009	https://www.genecards.org/cgi-bin/carddisp.pl?gene=ZMIZ1
EPHX1	Epoxide Hydrolase 1	Protein Coding	45	GC01P225810	5.94525	https://www.genecards.org/cgi-bin/carddisp.pl?gene=EPHX1
CCND2	Cyclin D2	Protein Coding	47	GC12P017429	5.93555	https://www.genecards.org/cgi-bin/carddisp.pl?gene=CCND2
HYAL3	Hyaluronidase 3	Protein Coding	37	GC03M050810	5.93031	https://www.genecards.org/cgi-bin/carddisp.pl?gene=HYAL3
ICAM3	Intercellular Adhesion Molecule 3	Protein Coding	41	GC19M010381	5.92832	https://www.genecards.org/cgi-bin/carddisp.pl?gene=ICAM3
NTRK3	Neurotrophic Receptor Tyrosine Kinase 3	Protein Coding	50	GC15M087859	5.9261	https://www.genecards.org/cgi-bin/carddisp.pl?gene=NTRK3
UBE2L3	Ubiquitin Conjugating Enzyme E2 L3	Protein Coding	44	GC22P021549	5.92593	https://www.genecards.org/cgi-bin/carddisp.pl?gene=UBE2L3
KDM6A	Lysine Demethylase 6A	Protein Coding	45	GC0XP044873	5.92293	https://www.genecards.org/cgi-bin/carddisp.pl?gene=KDM6A
BIRC2	Baculoviral IAP Repeat Containing 2	Protein Coding	44	GC11P102347	5.92111	https://www.genecards.org/cgi-bin/carddisp.pl?gene=BIRC2
AMER1	APC Membrane Recruitment Protein 1	Protein Coding	36	GC0XM064185	5.90666	https://www.genecards.org/cgi-bin/carddisp.pl?gene=AMER1
RNASEL	Ribonuclease L	Protein Coding	44	GC01M182573	5.88538	https://www.genecards.org/cgi-bin/carddisp.pl?gene=RNASEL
UBC	Ubiquitin C	Protein Coding	41	GC12M124911	5.88452	https://www.genecards.org/cgi-bin/carddisp.pl?gene=UBC
GP6	Glycoprotein VI Platelet	Protein Coding	44	GC19M055013	5.88162	https://www.genecards.org/cgi-bin/carddisp.pl?gene=GP6
TOP3A	DNA Topoisomerase III Alpha	Protein Coding	41	GC17M018271	5.87448	https://www.genecards.org/cgi-bin/carddisp.pl?gene=TOP3A
RPS19	Ribosomal Protein S19	Protein Coding	47	GC19P046848	5.86948	https://www.genecards.org/cgi-bin/carddisp.pl?gene=RPS19
TUBB2A	Tubulin Beta 2A Class IIa	Protein Coding	45	GC06M003153	5.85848	https://www.genecards.org/cgi-bin/carddisp.pl?gene=TUBB2A
CD109	CD109 Molecule	Protein Coding	40	GC06P073695	5.85517	https://www.genecards.org/cgi-bin/carddisp.pl?gene=CD109
PRDX5	Peroxiredoxin 5	Protein Coding	44	GC11P064317	5.85318	https://www.genecards.org/cgi-bin/carddisp.pl?gene=PRDX5
CSNK2A1	Casein Kinase 2 Alpha 1	Protein Coding	50	GC20M000472	5.84773	https://www.genecards.org/cgi-bin/carddisp.pl?gene=CSNK2A1
PAX6	Paired Box 6	Protein Coding	47	GC11M031784	5.83968	https://www.genecards.org/cgi-bin/carddisp.pl?gene=PAX6
SDC1	Syndecan 1	Protein Coding	42	GC02M020200	5.83283	https://www.genecards.org/cgi-bin/carddisp.pl?gene=SDC1
KCNQ1	Potassium Voltage-Gated Channel Subfamily Q Member 1	Protein Coding	49	GC11P002444	5.82018	https://www.genecards.org/cgi-bin/carddisp.pl?gene=KCNQ1
PXK	PX Domain Containing Serine/Threonine Kinase Like	Protein Coding	38	GC03P058333	5.81906	https://www.genecards.org/cgi-bin/carddisp.pl?gene=PXK
ILK	Integrin Linked Kinase	Protein Coding	45	GC11P006604	5.81309	https://www.genecards.org/cgi-bin/carddisp.pl?gene=ILK
MIR196B	MicroRNA 196b	RNA Gene	21	GC07M027450	5.80558	https://www.genecards.org/cgi-bin/carddisp.pl?gene=MIR196B
ALPP	Alkaline Phosphatase, Placental	Protein Coding	44	GC02P232378	5.80383	https://www.genecards.org/cgi-bin/carddisp.pl?gene=ALPP
ZEB1	Zinc Finger E-Box Binding Homeobox 1	Protein Coding	46	GC10P031318	5.80081	https://www.genecards.org/cgi-bin/carddisp.pl?gene=ZEB1
PARD3	Par-3 Family Cell Polarity Regulator	Protein Coding	41	GC10M034110	5.7975	https://www.genecards.org/cgi-bin/carddisp.pl?gene=PARD3
NOX1	NADPH Oxidase 1	Protein Coding	41	GC0XM100843	5.79205	https://www.genecards.org/cgi-bin/carddisp.pl?gene=NOX1
MXI1	MAX Interactor 1, Dimerization Protein	Protein Coding	41	GC10P110208	5.792	https://www.genecards.org/cgi-bin/carddisp.pl?gene=MXI1
GCG	Glucagon	Protein Coding	41	GC02M162142	5.79098	https://www.genecards.org/cgi-bin/carddisp.pl?gene=GCG
FOXF1	Forkhead Box F1	Protein Coding	42	GC16P086510	5.78771	https://www.genecards.org/cgi-bin/carddisp.pl?gene=FOXF1
PDCD4	Programmed Cell Death 4	Protein Coding	41	GC10P110871	5.7814	https://www.genecards.org/cgi-bin/carddisp.pl?gene=PDCD4
FAP	Fibroblast Activation Protein Alpha	Protein Coding	44	GC02M162170	5.77318	https://www.genecards.org/cgi-bin/carddisp.pl?gene=FAP
EYA1	EYA Transcriptional Coactivator And Phosphatase 1	Protein Coding	44	GC08M071210	5.77315	https://www.genecards.org/cgi-bin/carddisp.pl?gene=EYA1
PLS3	Plastin 3	Protein Coding	42	GC0XP115560	5.77148	https://www.genecards.org/cgi-bin/carddisp.pl?gene=PLS3
SERPINB3	Serpin Family B Member 3	Protein Coding	41	GC18M063655	5.76905	https://www.genecards.org/cgi-bin/carddisp.pl?gene=SERPINB3
TFAM	Transcription Factor A, Mitochondrial	Protein Coding	42	GC10P058385	5.76814	https://www.genecards.org/cgi-bin/carddisp.pl?gene=TFAM
LAMP1	Lysosomal Associated Membrane Protein 1	Protein Coding	42	GC13P113297	5.76647	https://www.genecards.org/cgi-bin/carddisp.pl?gene=LAMP1
ATG7	Autophagy Related 7	Protein Coding	42	GC03P011842	5.75594	https://www.genecards.org/cgi-bin/carddisp.pl?gene=ATG7
PLOD3	Procollagen-Lysine,2-Oxoglutarate 5-Dioxygenase 3	Protein Coding	46	GC07M101205	5.75534	https://www.genecards.org/cgi-bin/carddisp.pl?gene=PLOD3
MTHFD1	Methylenetetrahydrofolate Dehydrogenase, Cyclohydrolase And Formyltetrahydrofolate Synthetase 1	Protein Coding	44	GC14P064388	5.7545	https://www.genecards.org/cgi-bin/carddisp.pl?gene=MTHFD1
BRD4	Bromodomain Containing 4	Protein Coding	46	GC19M015236	5.7515	https://www.genecards.org/cgi-bin/carddisp.pl?gene=BRD4
MIR9-1	MicroRNA 9-1	RNA Gene	21	GC01M156420	5.74323	https://www.genecards.org/cgi-bin/carddisp.pl?gene=MIR9-1
NSUN2	NOP2/Sun RNA Methyltransferase 2	Protein Coding	43	GC05M006599	5.74156	https://www.genecards.org/cgi-bin/carddisp.pl?gene=NSUN2
LACTB	Lactamase Beta	Protein Coding	36	GC15P090802	5.74155	https://www.genecards.org/cgi-bin/carddisp.pl?gene=LACTB
C5	Complement C5	Protein Coding	46	GC09M120952	5.74044	https://www.genecards.org/cgi-bin/carddisp.pl?gene=C5
EMC1	ER Membrane Protein Complex Subunit 1	Protein Coding	36	GC01M019215	5.72842	https://www.genecards.org/cgi-bin/carddisp.pl?gene=EMC1
ALDH1A1	Aldehyde Dehydrogenase 1 Family Member A1	Protein Coding	45	GC09M072900	5.72474	https://www.genecards.org/cgi-bin/carddisp.pl?gene=ALDH1A1
PKM	Pyruvate Kinase M1/2	Protein Coding	44	GC15M072199	5.72424	https://www.genecards.org/cgi-bin/carddisp.pl?gene=PKM
DDIT4	DNA Damage Inducible Transcript 4	Protein Coding	42	GC10P072273	5.71608	https://www.genecards.org/cgi-bin/carddisp.pl?gene=DDIT4
CD58	CD58 Molecule	Protein Coding	39	GC01M116514	5.70885	https://www.genecards.org/cgi-bin/carddisp.pl?gene=CD58
ATP7B	ATPase Copper Transporting Beta	Protein Coding	46	GC13M051930	5.69557	https://www.genecards.org/cgi-bin/carddisp.pl?gene=ATP7B
ACKR2	Atypical Chemokine Receptor 2	Protein Coding	38	GC03P042804	5.69092	https://www.genecards.org/cgi-bin/carddisp.pl?gene=ACKR2
IL1RL1	Interleukin 1 Receptor Like 1	Protein Coding	41	GC02P102294	5.68552	https://www.genecards.org/cgi-bin/carddisp.pl?gene=IL1RL1
SERPINF1	Serpin Family F Member 1	Protein Coding	44	GC17P001761	5.68167	https://www.genecards.org/cgi-bin/carddisp.pl?gene=SERPINF1
MIR24-1	MicroRNA 24-1	RNA Gene	20	GC09P095086	5.68085	https://www.genecards.org/cgi-bin/carddisp.pl?gene=MIR24-1
CTTN	Cortactin	Protein Coding	42	GC11P070398	5.67285	https://www.genecards.org/cgi-bin/carddisp.pl?gene=CTTN
RRM2B	Ribonucleotide Reductase Regulatory TP53 Inducible Subunit M2B	Protein Coding	48	GC08M102204	5.66805	https://www.genecards.org/cgi-bin/carddisp.pl?gene=RRM2B
BCL2L12	BCL2 Like 12	Protein Coding	38	GC19P050786	5.66752	https://www.genecards.org/cgi-bin/carddisp.pl?gene=BCL2L12
CCND3	Cyclin D3	Protein Coding	46	GC06M041934	5.66374	https://www.genecards.org/cgi-bin/carddisp.pl?gene=CCND3
THY1	Thy-1 Cell Surface Antigen	Protein Coding	42	GC11M119417	5.66207	https://www.genecards.org/cgi-bin/carddisp.pl?gene=THY1
TRH	Thyrotropin Releasing Hormone	Protein Coding	41	GC03P129974	5.66045	https://www.genecards.org/cgi-bin/carddisp.pl?gene=TRH
NEIL1	Nei Like DNA Glycosylase 1	Protein Coding	38	GC15P075346	5.65225	https://www.genecards.org/cgi-bin/carddisp.pl?gene=NEIL1
TCN2	Transcobalamin 2	Protein Coding	42	GC22P032579	5.65212	https://www.genecards.org/cgi-bin/carddisp.pl?gene=TCN2
WNT3A	Wnt Family Member 3A	Protein Coding	46	GC01P228976	5.64923	https://www.genecards.org/cgi-bin/carddisp.pl?gene=WNT3A
SULT1E1	Sulfotransferase Family 1E Member 1	Protein Coding	43	GC04M069841	5.64888	https://www.genecards.org/cgi-bin/carddisp.pl?gene=SULT1E1
BLNK	B Cell Linker	Protein Coding	45	GC10M096234	5.64719	https://www.genecards.org/cgi-bin/carddisp.pl?gene=BLNK
PROX1	Prospero Homeobox 1	Protein Coding	42	GC01P213983	5.64372	https://www.genecards.org/cgi-bin/carddisp.pl?gene=PROX1
GGT1	Gamma-Glutamyltransferase 1	Protein Coding	48	GC22P024583	5.64283	https://www.genecards.org/cgi-bin/carddisp.pl?gene=GGT1
IFI27	Interferon Alpha Inducible Protein 27	Protein Coding	38	GC14P094104	5.63954	https://www.genecards.org/cgi-bin/carddisp.pl?gene=IFI27
EHMT1	Euchromatic Histone Lysine Methyltransferase 1	Protein Coding	44	GC09P137618	5.63376	https://www.genecards.org/cgi-bin/carddisp.pl?gene=EHMT1
SKP2	S-Phase Kinase Associated Protein 2	Protein Coding	43	GC05P036151	5.63169	https://www.genecards.org/cgi-bin/carddisp.pl?gene=SKP2
CASK	Calcium/Calmodulin Dependent Serine Protein Kinase	Protein Coding	47	GC0XM041514	5.63161	https://www.genecards.org/cgi-bin/carddisp.pl?gene=CASK
HMBS	Hydroxymethylbilane Synthase	Protein Coding	43	GC11P119084	5.6314	https://www.genecards.org/cgi-bin/carddisp.pl?gene=HMBS
IL1R2	Interleukin 1 Receptor Type 2	Protein Coding	45	GC02P101991	5.62597	https://www.genecards.org/cgi-bin/carddisp.pl?gene=IL1R2
FASN	Fatty Acid Synthase	Protein Coding	48	GC17M082078	5.62522	https://www.genecards.org/cgi-bin/carddisp.pl?gene=FASN
MT-ATP6	Mitochondrially Encoded ATP Synthase Membrane Subunit 6	Protein Coding	33	GCMTP008531	5.62372	https://www.genecards.org/cgi-bin/carddisp.pl?gene=MT-ATP6
MIR144	MicroRNA 144	RNA Gene	19	GC17M033294	5.61677	https://www.genecards.org/cgi-bin/carddisp.pl?gene=MIR144
FGF3	Fibroblast Growth Factor 3	Protein Coding	43	GC11M082472	5.61224	https://www.genecards.org/cgi-bin/carddisp.pl?gene=FGF3
LOC110806306	Telomerase RNA Component (TERC) Promoter	Biological Region	2	GC03P169764	5.60942	https://www.genecards.org/cgi-bin/carddisp.pl?gene=LOC110806306
ALCAM	Activated Leukocyte Cell Adhesion Molecule	Protein Coding	42	GC03P105366	5.60832	https://www.genecards.org/cgi-bin/carddisp.pl?gene=ALCAM
NTF3	Neurotrophin 3	Protein Coding	41	GC12P005432	5.60061	https://www.genecards.org/cgi-bin/carddisp.pl?gene=NTF3
TNFRSF18	TNF Receptor Superfamily Member 18	Protein Coding	41	GC01M001203	5.59923	https://www.genecards.org/cgi-bin/carddisp.pl?gene=TNFRSF18
HTT	Huntingtin	Protein Coding	42	GC04P003041	5.59711	https://www.genecards.org/cgi-bin/carddisp.pl?gene=HTT
S100A4	S100 Calcium Binding Protein A4	Protein Coding	43	GC01M153543	5.59318	https://www.genecards.org/cgi-bin/carddisp.pl?gene=S100A4
PRDX1	Peroxiredoxin 1	Protein Coding	47	GC01M045511	5.59275	https://www.genecards.org/cgi-bin/carddisp.pl?gene=PRDX1
FLVCR1	FLVCR Heme Transporter 1	Protein Coding	41	GC01P212858	5.59215	https://www.genecards.org/cgi-bin/carddisp.pl?gene=FLVCR1
SLCO1B3	Solute Carrier Organic Anion Transporter Family Member 1B3	Protein Coding	43	GC12P020810	5.58878	https://www.genecards.org/cgi-bin/carddisp.pl?gene=SLCO1B3
FMR1	FMRP Translational Regulator 1	Protein Coding	43	GC0XP147933	5.58772	https://www.genecards.org/cgi-bin/carddisp.pl?gene=FMR1
IFI16	Interferon Gamma Inducible Protein 16	Protein Coding	42	GC01P158969	5.58757	https://www.genecards.org/cgi-bin/carddisp.pl?gene=IFI16
IL12RB2	Interleukin 12 Receptor Subunit Beta 2	Protein Coding	43	GC01P067307	5.57898	https://www.genecards.org/cgi-bin/carddisp.pl?gene=IL12RB2
MAP3K1	Mitogen-Activated Protein Kinase Kinase Kinase 1	Protein Coding	48	GC05P056815	5.57823	https://www.genecards.org/cgi-bin/carddisp.pl?gene=MAP3K1
OXT	Oxytocin/Neurophysin I Prepropeptide	Protein Coding	38	GC20P003068	5.57656	https://www.genecards.org/cgi-bin/carddisp.pl?gene=OXT
MST1R	Macrophage Stimulating 1 Receptor	Protein Coding	48	GC03M050784	5.57617	https://www.genecards.org/cgi-bin/carddisp.pl?gene=MST1R
CACNA1A	Calcium Voltage-Gated Channel Subunit Alpha1 A	Protein Coding	47	GC19M013206	5.57542	https://www.genecards.org/cgi-bin/carddisp.pl?gene=CACNA1A
LEPR	Leptin Receptor	Protein Coding	49	GC01P065421	5.57165	https://www.genecards.org/cgi-bin/carddisp.pl?gene=LEPR
CYP24A1	Cytochrome P450 Family 24 Subfamily A Member 1	Protein Coding	46	GC20M054153	5.56916	https://www.genecards.org/cgi-bin/carddisp.pl?gene=CYP24A1
PRDM16	PR/SET Domain 16	Protein Coding	45	GC01P003209	5.56535	https://www.genecards.org/cgi-bin/carddisp.pl?gene=PRDM16
MIR24-2	MicroRNA 24-2	RNA Gene	20	GC19M014338	5.56447	https://www.genecards.org/cgi-bin/carddisp.pl?gene=MIR24-2
SLC9A3	Solute Carrier Family 9 Member A3	Protein Coding	46	GC05M000472	5.56054	https://www.genecards.org/cgi-bin/carddisp.pl?gene=SLC9A3
IGFBP1	Insulin Like Growth Factor Binding Protein 1	Protein Coding	42	GC07P047389	5.55519	https://www.genecards.org/cgi-bin/carddisp.pl?gene=IGFBP1
INS-IGF2	INS-IGF2 Readthrough	Protein Coding	27	GC11M002522	5.55506	https://www.genecards.org/cgi-bin/carddisp.pl?gene=INS-IGF2
CNOT9	CCR4-NOT Transcription Complex Subunit 9	Protein Coding	30	GC02P218569	5.55305	https://www.genecards.org/cgi-bin/carddisp.pl?gene=CNOT9
TRPA1	Transient Receptor Potential Cation Channel Subfamily A Member 1	Protein Coding	45	GC08M072019	5.5498	https://www.genecards.org/cgi-bin/carddisp.pl?gene=TRPA1
AIFM1	Apoptosis Inducing Factor Mitochondria Associated 1	Protein Coding	47	GC0XM130129	5.54794	https://www.genecards.org/cgi-bin/carddisp.pl?gene=AIFM1
GALT	Galactose-1-Phosphate Uridylyltransferase	Protein Coding	45	GC09P038846	5.53553	https://www.genecards.org/cgi-bin/carddisp.pl?gene=GALT
PFKM	Phosphofructokinase, Muscle	Protein Coding	49	GC12P048105	5.5341	https://www.genecards.org/cgi-bin/carddisp.pl?gene=PFKM
VAC14	VAC14 Component Of PIKFYVE Complex	Protein Coding	42	GC16M070688	5.53224	https://www.genecards.org/cgi-bin/carddisp.pl?gene=VAC14
PRKCB	Protein Kinase C Beta	Protein Coding	46	GC16P024101	5.52961	https://www.genecards.org/cgi-bin/carddisp.pl?gene=PRKCB
SLC19A1	Solute Carrier Family 19 Member 1	Protein Coding	45	GC21M045493	5.52316	https://www.genecards.org/cgi-bin/carddisp.pl?gene=SLC19A1
EPB41	Erythrocyte Membrane Protein Band 4.1	Protein Coding	46	GC01P028887	5.51872	https://www.genecards.org/cgi-bin/carddisp.pl?gene=EPB41
LELP1	Late Cornified Envelope Like Proline Rich 1	Protein Coding	32	GC01P153175	5.51701	https://www.genecards.org/cgi-bin/carddisp.pl?gene=LELP1
ELAVL1	ELAV Like RNA Binding Protein 1	Protein Coding	41	GC19M007958	5.51301	https://www.genecards.org/cgi-bin/carddisp.pl?gene=ELAVL1
FZD3	Frizzled Class Receptor 3	Protein Coding	44	GC08P028494	5.51087	https://www.genecards.org/cgi-bin/carddisp.pl?gene=FZD3
MIR224	MicroRNA 224	RNA Gene	18	GC0XM151958	5.51072	https://www.genecards.org/cgi-bin/carddisp.pl?gene=MIR224
LYVE1	Lymphatic Vessel Endothelial Hyaluronan Receptor 1	Protein Coding	42	GC11M010966	5.50398	https://www.genecards.org/cgi-bin/carddisp.pl?gene=LYVE1
MMP19	Matrix Metallopeptidase 19	Protein Coding	48	GC12M055835	5.49222	https://www.genecards.org/cgi-bin/carddisp.pl?gene=MMP19
CALB2	Calbindin 2	Protein Coding	40	GC16P071358	5.48997	https://www.genecards.org/cgi-bin/carddisp.pl?gene=CALB2
MB	Myoglobin	Protein Coding	43	GC22M035606	5.47614	https://www.genecards.org/cgi-bin/carddisp.pl?gene=MB
SERPINB7	Serpin Family B Member 7	Protein Coding	41	GC18P063752	5.46618	https://www.genecards.org/cgi-bin/carddisp.pl?gene=SERPINB7
PTPN6	Protein Tyrosine Phosphatase Non-Receptor Type 6	Protein Coding	48	GC12P017505	5.4657	https://www.genecards.org/cgi-bin/carddisp.pl?gene=PTPN6
CD79B	CD79b Molecule	Protein Coding	45	GC17M063928	5.46563	https://www.genecards.org/cgi-bin/carddisp.pl?gene=CD79B
RIPK2	Receptor Interacting Serine/Threonine Kinase 2	Protein Coding	45	GC08P089777	5.46537	https://www.genecards.org/cgi-bin/carddisp.pl?gene=RIPK2
UPK3A	Uroplakin 3A	Protein Coding	37	GC22P045284	5.46094	https://www.genecards.org/cgi-bin/carddisp.pl?gene=UPK3A
HPSE	Heparanase	Protein Coding	44	GC04M083292	5.45756	https://www.genecards.org/cgi-bin/carddisp.pl?gene=HPSE
WNT3	Wnt Family Member 3	Protein Coding	46	GC17M046762	5.45444	https://www.genecards.org/cgi-bin/carddisp.pl?gene=WNT3
HDAC2	Histone Deacetylase 2	Protein Coding	50	GC06M113933	5.44673	https://www.genecards.org/cgi-bin/carddisp.pl?gene=HDAC2
LGALS9	Galectin 9	Protein Coding	38	GC17P027629	5.4448	https://www.genecards.org/cgi-bin/carddisp.pl?gene=LGALS9
CD83	CD83 Molecule	Protein Coding	39	GC06P014117	5.43596	https://www.genecards.org/cgi-bin/carddisp.pl?gene=CD83
ARSA	Arylsulfatase A	Protein Coding	46	GC22M050622	5.43553	https://www.genecards.org/cgi-bin/carddisp.pl?gene=ARSA
TLR6	Toll Like Receptor 6	Protein Coding	43	GC04M038828	5.43096	https://www.genecards.org/cgi-bin/carddisp.pl?gene=TLR6
EMD	Emerin	Protein Coding	44	GC0XP154379	5.43044	https://www.genecards.org/cgi-bin/carddisp.pl?gene=EMD
BANF1	BAF Nuclear Assembly Factor 1	Protein Coding	41	GC11P066002	5.42685	https://www.genecards.org/cgi-bin/carddisp.pl?gene=BANF1
FOXO1	Forkhead Box O1	Protein Coding	48	GC13M040555	5.42582	https://www.genecards.org/cgi-bin/carddisp.pl?gene=FOXO1
MIR137	MicroRNA 137	RNA Gene	20	GC01M098046	5.4202	https://www.genecards.org/cgi-bin/carddisp.pl?gene=MIR137
BCL11A	BAF Chromatin Remodeling Complex Subunit BCL11A	Protein Coding	42	GC02M060451	5.41751	https://www.genecards.org/cgi-bin/carddisp.pl?gene=BCL11A
DEFB4B	Defensin Beta 4B	Protein Coding	28	GC08M007414	5.41546	https://www.genecards.org/cgi-bin/carddisp.pl?gene=DEFB4B
ETV4	ETS Variant Transcription Factor 4	Protein Coding	42	GC17M043527	5.4139	https://www.genecards.org/cgi-bin/carddisp.pl?gene=ETV4
EIF2AK2	Eukaryotic Translation Initiation Factor 2 Alpha Kinase 2	Protein Coding	46	GC02M037099	5.41332	https://www.genecards.org/cgi-bin/carddisp.pl?gene=EIF2AK2
PCSK1	Proprotein Convertase Subtilisin/Kexin Type 1	Protein Coding	48	GC05M096391	5.40193	https://www.genecards.org/cgi-bin/carddisp.pl?gene=PCSK1
USP7	Ubiquitin Specific Peptidase 7	Protein Coding	47	GC16M008892	5.39936	https://www.genecards.org/cgi-bin/carddisp.pl?gene=USP7
ACTG1	Actin Gamma 1	Protein Coding	48	GC17M081509	5.39731	https://www.genecards.org/cgi-bin/carddisp.pl?gene=ACTG1
FOXM1	Forkhead Box M1	Protein Coding	43	GC12M002857	5.39699	https://www.genecards.org/cgi-bin/carddisp.pl?gene=FOXM1
BMP7	Bone Morphogenetic Protein 7	Protein Coding	44	GC20M057168	5.39108	https://www.genecards.org/cgi-bin/carddisp.pl?gene=BMP7
GSTM3	Glutathione S-Transferase Mu 3	Protein Coding	46	GC01M109733	5.38824	https://www.genecards.org/cgi-bin/carddisp.pl?gene=GSTM3
PXN	Paxillin	Protein Coding	44	GC12M120210	5.38816	https://www.genecards.org/cgi-bin/carddisp.pl?gene=PXN
NIPBL	NIPBL Cohesin Loading Factor	Protein Coding	41	GC05P036876	5.3866	https://www.genecards.org/cgi-bin/carddisp.pl?gene=NIPBL
MIR197	MicroRNA 197	RNA Gene	20	GC01P109549	5.38639	https://www.genecards.org/cgi-bin/carddisp.pl?gene=MIR197
CITED2	Cbp/P300 Interacting Transactivator With Glu/Asp Rich Carboxy-Terminal Domain 2	Protein Coding	42	GC06M139371	5.38423	https://www.genecards.org/cgi-bin/carddisp.pl?gene=CITED2
MIR149	MicroRNA 149	RNA Gene	22	GC02P240456	5.38333	https://www.genecards.org/cgi-bin/carddisp.pl?gene=MIR149
MIR128-2	MicroRNA 128-2	RNA Gene	22	GC03P035750	5.38219	https://www.genecards.org/cgi-bin/carddisp.pl?gene=MIR128-2
WEE1	WEE1 G2 Checkpoint Kinase	Protein Coding	45	GC11P009573	5.37673	https://www.genecards.org/cgi-bin/carddisp.pl?gene=WEE1
IFNG-AS1	IFNG Antisense RNA 1	RNA Gene	18	GC12P067989	5.36418	https://www.genecards.org/cgi-bin/carddisp.pl?gene=IFNG-AS1
ADAMTSL1	ADAMTS Like 1	Protein Coding	42	GC09P017906	5.35982	https://www.genecards.org/cgi-bin/carddisp.pl?gene=ADAMTSL1
HBG2	Hemoglobin Subunit Gamma 2	Protein Coding	41	GC11M006132	5.35736	https://www.genecards.org/cgi-bin/carddisp.pl?gene=HBG2
CYP2B6	Cytochrome P450 Family 2 Subfamily B Member 6	Protein Coding	46	GC19P040991	5.35627	https://www.genecards.org/cgi-bin/carddisp.pl?gene=CYP2B6
SCN2A	Sodium Voltage-Gated Channel Alpha Subunit 2	Protein Coding	46	GC02P165194	5.35583	https://www.genecards.org/cgi-bin/carddisp.pl?gene=SCN2A
AXIN1	Axin 1	Protein Coding	46	GC16M000287	5.35424	https://www.genecards.org/cgi-bin/carddisp.pl?gene=AXIN1
TUBA1A	Tubulin Alpha 1a	Protein Coding	47	GC12M049184	5.35276	https://www.genecards.org/cgi-bin/carddisp.pl?gene=TUBA1A
MAF	MAF BZIP Transcription Factor	Protein Coding	45	GC16M079204	5.34217	https://www.genecards.org/cgi-bin/carddisp.pl?gene=MAF
MAGEA1	MAGE Family Member A1	Protein Coding	37	GC0XP153179	5.3372	https://www.genecards.org/cgi-bin/carddisp.pl?gene=MAGEA1
COL4A2	Collagen Type IV Alpha 2 Chain	Protein Coding	45	GC13P110305	5.33694	https://www.genecards.org/cgi-bin/carddisp.pl?gene=COL4A2
NFIB	Nuclear Factor I B	Protein Coding	43	GC09M014077	5.33545	https://www.genecards.org/cgi-bin/carddisp.pl?gene=NFIB
PTGES	Prostaglandin E Synthase	Protein Coding	40	GC09M129738	5.33422	https://www.genecards.org/cgi-bin/carddisp.pl?gene=PTGES
MUC6	Mucin 6, Oligomeric Mucus/Gel-Forming	Protein Coding	39	GC11M001012	5.33293	https://www.genecards.org/cgi-bin/carddisp.pl?gene=MUC6
MIR132	MicroRNA 132	RNA Gene	22	GC17M002049	5.33116	https://www.genecards.org/cgi-bin/carddisp.pl?gene=MIR132
DRD2	Dopamine Receptor D2	Protein Coding	49	GC11M113409	5.33107	https://www.genecards.org/cgi-bin/carddisp.pl?gene=DRD2
AOC3	Amine Oxidase Copper Containing 3	Protein Coding	44	GC17P042851	5.32701	https://www.genecards.org/cgi-bin/carddisp.pl?gene=AOC3
HTR3A	5-Hydroxytryptamine Receptor 3A	Protein Coding	46	GC11P113974	5.31949	https://www.genecards.org/cgi-bin/carddisp.pl?gene=HTR3A
HSPA1L	Heat Shock Protein Family A (Hsp70) Member 1 Like	Protein Coding	44	GC06M031809	5.31933	https://www.genecards.org/cgi-bin/carddisp.pl?gene=HSPA1L
MIR455	MicroRNA 455	RNA Gene	19	GC09P114209	5.31773	https://www.genecards.org/cgi-bin/carddisp.pl?gene=MIR455
MCC	MCC Regulator Of WNT Signaling Pathway	Protein Coding	40	GC05M113022	5.31363	https://www.genecards.org/cgi-bin/carddisp.pl?gene=MCC
PEX19	Peroxisomal Biogenesis Factor 19	Protein Coding	41	GC01M160276	5.31308	https://www.genecards.org/cgi-bin/carddisp.pl?gene=PEX19
IRS1	Insulin Receptor Substrate 1	Protein Coding	46	GC02M226731	5.31226	https://www.genecards.org/cgi-bin/carddisp.pl?gene=IRS1
CALD1	Caldesmon 1	Protein Coding	42	GC07P134744	5.30691	https://www.genecards.org/cgi-bin/carddisp.pl?gene=CALD1
TRAF2	TNF Receptor Associated Factor 2	Protein Coding	44	GC09P136881	5.30273	https://www.genecards.org/cgi-bin/carddisp.pl?gene=TRAF2
CARD11	Caspase Recruitment Domain Family Member 11	Protein Coding	46	GC07M002906	5.30009	https://www.genecards.org/cgi-bin/carddisp.pl?gene=CARD11
MIR148B	MicroRNA 148b	RNA Gene	21	GC12P054337	5.29932	https://www.genecards.org/cgi-bin/carddisp.pl?gene=MIR148B
PTPA	Protein Phosphatase 2 Phosphatase Activator	Protein Coding	34	GC09P129111	5.28967	https://www.genecards.org/cgi-bin/carddisp.pl?gene=PTPA
PROCR	Protein C Receptor	Protein Coding	42	GC20P035322	5.285	https://www.genecards.org/cgi-bin/carddisp.pl?gene=PROCR
CYP26A1	Cytochrome P450 Family 26 Subfamily A Member 1	Protein Coding	44	GC10P093073	5.28422	https://www.genecards.org/cgi-bin/carddisp.pl?gene=CYP26A1
RFXANK	Regulatory Factor X Associated Ankyrin Containing Protein	Protein Coding	41	GC19P019192	5.28032	https://www.genecards.org/cgi-bin/carddisp.pl?gene=RFXANK
ATG5	Autophagy Related 5	Protein Coding	42	GC06M106045	5.28019	https://www.genecards.org/cgi-bin/carddisp.pl?gene=ATG5
EPOR	Erythropoietin Receptor	Protein Coding	46	GC19M011377	5.27914	https://www.genecards.org/cgi-bin/carddisp.pl?gene=EPOR
CCNE1	Cyclin E1	Protein Coding	47	GC19P029811	5.27849	https://www.genecards.org/cgi-bin/carddisp.pl?gene=CCNE1
ROS1	ROS Proto-Oncogene 1, Receptor Tyrosine Kinase	Protein Coding	45	GC06M117287	5.27467	https://www.genecards.org/cgi-bin/carddisp.pl?gene=ROS1
ACP1	Acid Phosphatase 1	Protein Coding	42	GC02P000275	5.2746	https://www.genecards.org/cgi-bin/carddisp.pl?gene=ACP1
PUF60	Poly(U) Binding Splicing Factor 60	Protein Coding	41	GC08M143816	5.27218	https://www.genecards.org/cgi-bin/carddisp.pl?gene=PUF60
SLC35C1	Solute Carrier Family 35 Member C1	Protein Coding	40	GC11P046335	5.2709	https://www.genecards.org/cgi-bin/carddisp.pl?gene=SLC35C1
CCN4	Cellular Communication Network Factor 4	Protein Coding	31	GC08P133192	5.27005	https://www.genecards.org/cgi-bin/carddisp.pl?gene=CCN4
TNNI2	Troponin I2, Fast Skeletal Type	Protein Coding	44	GC11P001839	5.2686	https://www.genecards.org/cgi-bin/carddisp.pl?gene=TNNI2
TCF12	Transcription Factor 12	Protein Coding	46	GC15P056918	5.26236	https://www.genecards.org/cgi-bin/carddisp.pl?gene=TCF12
RASSF1	Ras Association Domain Family Member 1	Protein Coding	43	GC03M050329	5.25299	https://www.genecards.org/cgi-bin/carddisp.pl?gene=RASSF1
HBD	Hemoglobin Subunit Delta	Protein Coding	39	GC11M005232	5.25141	https://www.genecards.org/cgi-bin/carddisp.pl?gene=HBD
CYP11B1	Cytochrome P450 Family 11 Subfamily B Member 1	Protein Coding	48	GC08M142872	5.25139	https://www.genecards.org/cgi-bin/carddisp.pl?gene=CYP11B1
LMBRD1	LMBR1 Domain Containing 1	Protein Coding	39	GC06M069675	5.24697	https://www.genecards.org/cgi-bin/carddisp.pl?gene=LMBRD1
CHRNA7	Cholinergic Receptor Nicotinic Alpha 7 Subunit	Protein Coding	45	GC15P031923	5.2458	https://www.genecards.org/cgi-bin/carddisp.pl?gene=CHRNA7
SF3B4	Splicing Factor 3b Subunit 4	Protein Coding	43	GC01M149923	5.24301	https://www.genecards.org/cgi-bin/carddisp.pl?gene=SF3B4
ANXA1	Annexin A1	Protein Coding	48	GC09P073151	5.24185	https://www.genecards.org/cgi-bin/carddisp.pl?gene=ANXA1
LRBA	LPS Responsive Beige-Like Anchor Protein	Protein Coding	40	GC04M150264	5.23847	https://www.genecards.org/cgi-bin/carddisp.pl?gene=LRBA
BAD	BCL2 Associated Agonist Of Cell Death	Protein Coding	44	GC11M082199	5.22755	https://www.genecards.org/cgi-bin/carddisp.pl?gene=BAD
CCR9	C-C Motif Chemokine Receptor 9	Protein Coding	40	GC03P046151	5.22329	https://www.genecards.org/cgi-bin/carddisp.pl?gene=CCR9
F10	Coagulation Factor X	Protein Coding	49	GC13P113122	5.22106	https://www.genecards.org/cgi-bin/carddisp.pl?gene=F10
DUSP1	Dual Specificity Phosphatase 1	Protein Coding	46	GC05M172768	5.21413	https://www.genecards.org/cgi-bin/carddisp.pl?gene=DUSP1
BACH2	BTB Domain And CNC Homolog 2	Protein Coding	41	GC06M089926	5.21277	https://www.genecards.org/cgi-bin/carddisp.pl?gene=BACH2
CFL1	Cofilin 1	Protein Coding	44	GC11M065823	5.21073	https://www.genecards.org/cgi-bin/carddisp.pl?gene=CFL1
SFTA3	Surfactant Associated 3	RNA Gene	31	GC14M036474	5.21035	https://www.genecards.org/cgi-bin/carddisp.pl?gene=SFTA3
MAP2K6	Mitogen-Activated Protein Kinase Kinase 6	Protein Coding	45	GC17P069414	5.20925	https://www.genecards.org/cgi-bin/carddisp.pl?gene=MAP2K6
ZEB2	Zinc Finger E-Box Binding Homeobox 2	Protein Coding	46	GC02M144384	5.20923	https://www.genecards.org/cgi-bin/carddisp.pl?gene=ZEB2
SCN1A	Sodium Voltage-Gated Channel Alpha Subunit 1	Protein Coding	46	GC02M165989	5.20642	https://www.genecards.org/cgi-bin/carddisp.pl?gene=SCN1A
HABP2	Hyaluronan Binding Protein 2	Protein Coding	45	GC10P113550	5.19695	https://www.genecards.org/cgi-bin/carddisp.pl?gene=HABP2
PCSK9	Proprotein Convertase Subtilisin/Kexin Type 9	Protein Coding	49	GC01P055039	5.19543	https://www.genecards.org/cgi-bin/carddisp.pl?gene=PCSK9
PLA2G7	Phospholipase A2 Group VII	Protein Coding	49	GC06M059344	5.19193	https://www.genecards.org/cgi-bin/carddisp.pl?gene=PLA2G7
ITPA	Inosine Triphosphatase	Protein Coding	44	GC20P003715	5.191	https://www.genecards.org/cgi-bin/carddisp.pl?gene=ITPA
IGFBP7	Insulin Like Growth Factor Binding Protein 7	Protein Coding	45	GC04M057030	5.19004	https://www.genecards.org/cgi-bin/carddisp.pl?gene=IGFBP7
SULT1A3	Sulfotransferase Family 1A Member 3	Protein Coding	37	GC16P030199	5.18687	https://www.genecards.org/cgi-bin/carddisp.pl?gene=SULT1A3
OCLN	Occludin	Protein Coding	43	GC05P069492	5.18333	https://www.genecards.org/cgi-bin/carddisp.pl?gene=OCLN
HSD11B1	Hydroxysteroid 11-Beta Dehydrogenase 1	Protein Coding	49	GC01P209686	5.18176	https://www.genecards.org/cgi-bin/carddisp.pl?gene=HSD11B1
CASP4	Caspase 4	Protein Coding	46	GC11M104942	5.18066	https://www.genecards.org/cgi-bin/carddisp.pl?gene=CASP4
ITGAE	Integrin Subunit Alpha E	Protein Coding	40	GC17M003919	5.17975	https://www.genecards.org/cgi-bin/carddisp.pl?gene=ITGAE
ADM	Adrenomedullin	Protein Coding	44	GC11P010304	5.17735	https://www.genecards.org/cgi-bin/carddisp.pl?gene=ADM
CCR2	C-C Motif Chemokine Receptor 2	Protein Coding	44	GC03P046356	5.17693	https://www.genecards.org/cgi-bin/carddisp.pl?gene=CCR2
KLHDC8B	Kelch Domain Containing 8B	Protein Coding	37	GC03P049171	5.17515	https://www.genecards.org/cgi-bin/carddisp.pl?gene=KLHDC8B
PPT1	Palmitoyl-Protein Thioesterase 1	Protein Coding	45	GC01M040072	5.16747	https://www.genecards.org/cgi-bin/carddisp.pl?gene=PPT1
MIR124-1	MicroRNA 124-1	RNA Gene	22	GC08M009903	5.15895	https://www.genecards.org/cgi-bin/carddisp.pl?gene=MIR124-1
RMI2	RecQ Mediated Genome Instability 2	Protein Coding	33	GC16P011250	5.15635	https://www.genecards.org/cgi-bin/carddisp.pl?gene=RMI2
IL27	Interleukin 27	Protein Coding	37	GC16M028623	5.15211	https://www.genecards.org/cgi-bin/carddisp.pl?gene=IL27
CFHR1	Complement Factor H Related 1	Protein Coding	42	GC01P196822	5.14616	https://www.genecards.org/cgi-bin/carddisp.pl?gene=CFHR1
JUNB	JunB Proto-Oncogene, AP-1 Transcription Factor Subunit	Protein Coding	41	GC19P012791	5.14073	https://www.genecards.org/cgi-bin/carddisp.pl?gene=JUNB
LRRC8A	Leucine Rich Repeat Containing 8 VRAC Subunit A	Protein Coding	40	GC09P128882	5.1389	https://www.genecards.org/cgi-bin/carddisp.pl?gene=LRRC8A
TUG1	Taurine Up-Regulated 1	Protein Coding	24	GC22P030969	5.12509	https://www.genecards.org/cgi-bin/carddisp.pl?gene=TUG1
ABCC8	ATP Binding Cassette Subfamily C Member 8	Protein Coding	46	GC11M017392	5.11921	https://www.genecards.org/cgi-bin/carddisp.pl?gene=ABCC8
SCARB2	Scavenger Receptor Class B Member 2	Protein Coding	44	GC04M076158	5.11748	https://www.genecards.org/cgi-bin/carddisp.pl?gene=SCARB2
DAP3	Death Associated Protein 3	Protein Coding	40	GC01P155724	5.11443	https://www.genecards.org/cgi-bin/carddisp.pl?gene=DAP3
GDNF	Glial Cell Derived Neurotrophic Factor	Protein Coding	46	GC05M037812	5.11307	https://www.genecards.org/cgi-bin/carddisp.pl?gene=GDNF
MIR29B1	MicroRNA 29b-1	RNA Gene	21	GC07M130877	5.11193	https://www.genecards.org/cgi-bin/carddisp.pl?gene=MIR29B1
CEMIP	Cell Migration Inducing Hyaluronidase 1	Protein Coding	35	GC15P080779	5.11076	https://www.genecards.org/cgi-bin/carddisp.pl?gene=CEMIP
CD247	CD247 Molecule	Protein Coding	48	GC01M167399	5.09444	https://www.genecards.org/cgi-bin/carddisp.pl?gene=CD247
STK4	Serine/Threonine Kinase 4	Protein Coding	48	GC20P044966	5.08983	https://www.genecards.org/cgi-bin/carddisp.pl?gene=STK4
CYP2A6	Cytochrome P450 Family 2 Subfamily A Member 6	Protein Coding	47	GC19M040843	5.08909	https://www.genecards.org/cgi-bin/carddisp.pl?gene=CYP2A6
FOXC2-AS1	FOXC2 Antisense RNA 1	RNA Gene	15	GC16M086566	5.08856	https://www.genecards.org/cgi-bin/carddisp.pl?gene=FOXC2-AS1
IL18R1	Interleukin 18 Receptor 1	Protein Coding	42	GC02P102311	5.08601	https://www.genecards.org/cgi-bin/carddisp.pl?gene=IL18R1
SRSF6	Serine And Arginine Rich Splicing Factor 6	Protein Coding	38	GC20P043457	5.08569	https://www.genecards.org/cgi-bin/carddisp.pl?gene=SRSF6
AURKB	Aurora Kinase B	Protein Coding	48	GC17M009977	5.08555	https://www.genecards.org/cgi-bin/carddisp.pl?gene=AURKB
PPBP	Pro-Platelet Basic Protein	Protein Coding	42	GC04M073986	5.08023	https://www.genecards.org/cgi-bin/carddisp.pl?gene=PPBP
WNT1	Wnt Family Member 1	Protein Coding	45	GC12P049176	5.07994	https://www.genecards.org/cgi-bin/carddisp.pl?gene=WNT1
NFATC1	Nuclear Factor Of Activated T Cells 1	Protein Coding	46	GC18P079395	5.07357	https://www.genecards.org/cgi-bin/carddisp.pl?gene=NFATC1
PDX1	Pancreatic And Duodenal Homeobox 1	Protein Coding	46	GC13P027921	5.06332	https://www.genecards.org/cgi-bin/carddisp.pl?gene=PDX1
KCNJ11	Potassium Inwardly Rectifying Channel Subfamily J Member 11	Protein Coding	47	GC11M017455	5.06187	https://www.genecards.org/cgi-bin/carddisp.pl?gene=KCNJ11
LSP1	Lymphocyte Specific Protein 1	Protein Coding	41	GC11P001852	5.06165	https://www.genecards.org/cgi-bin/carddisp.pl?gene=LSP1
FADD	Fas Associated Via Death Domain	Protein Coding	45	GC11P070203	5.06165	https://www.genecards.org/cgi-bin/carddisp.pl?gene=FADD
DCK	Deoxycytidine Kinase	Protein Coding	43	GC04P070992	5.06116	https://www.genecards.org/cgi-bin/carddisp.pl?gene=DCK
MUC16	Mucin 16, Cell Surface Associated	Protein Coding	38	GC19M008848	5.06115	https://www.genecards.org/cgi-bin/carddisp.pl?gene=MUC16
GIMAP5	GTPase, IMAP Family Member 5	Protein Coding	38	GC07P150722	5.06061	https://www.genecards.org/cgi-bin/carddisp.pl?gene=GIMAP5
HSPA9	Heat Shock Protein Family A (Hsp70) Member 9	Protein Coding	46	GC05M138554	5.05974	https://www.genecards.org/cgi-bin/carddisp.pl?gene=HSPA9
NAT1	N-Acetyltransferase 1	Protein Coding	43	GC08P018179	5.05638	https://www.genecards.org/cgi-bin/carddisp.pl?gene=NAT1
ELF3	E74 Like ETS Transcription Factor 3	Protein Coding	39	GC01P202007	5.05568	https://www.genecards.org/cgi-bin/carddisp.pl?gene=ELF3
POU2AF1	POU Class 2 Homeobox Associating Factor 1	Protein Coding	37	GC11M111352	5.04838	https://www.genecards.org/cgi-bin/carddisp.pl?gene=POU2AF1
LGR5	Leucine Rich Repeat Containing G Protein-Coupled Receptor 5	Protein Coding	43	GC12P071439	5.0461	https://www.genecards.org/cgi-bin/carddisp.pl?gene=LGR5
CNR1	Cannabinoid Receptor 1	Protein Coding	46	GC06M088139	5.04088	https://www.genecards.org/cgi-bin/carddisp.pl?gene=CNR1
IFNAR2	Interferon Alpha And Beta Receptor Subunit 2	Protein Coding	48	GC21P033229	5.02743	https://www.genecards.org/cgi-bin/carddisp.pl?gene=IFNAR2
PTAFR	Platelet Activating Factor Receptor	Protein Coding	42	GC01M028147	5.02703	https://www.genecards.org/cgi-bin/carddisp.pl?gene=PTAFR
MIR139	MicroRNA 139	RNA Gene	21	GC11M072615	5.02484	https://www.genecards.org/cgi-bin/carddisp.pl?gene=MIR139
NOTCH4	Notch Receptor 4	Protein Coding	45	GC06M059096	5.01642	https://www.genecards.org/cgi-bin/carddisp.pl?gene=NOTCH4
CNTNAP2	Contactin Associated Protein 2	Protein Coding	44	GC07P146116	5.01064	https://www.genecards.org/cgi-bin/carddisp.pl?gene=CNTNAP2
COL11A2	Collagen Type XI Alpha 2 Chain	Protein Coding	44	GC06M033162	4.99762	https://www.genecards.org/cgi-bin/carddisp.pl?gene=COL11A2
FGF8	Fibroblast Growth Factor 8	Protein Coding	46	GC10M101770	4.98966	https://www.genecards.org/cgi-bin/carddisp.pl?gene=FGF8
FKBP10	FKBP Prolyl Isomerase 10	Protein Coding	41	GC17P041812	4.98784	https://www.genecards.org/cgi-bin/carddisp.pl?gene=FKBP10
TLR8	Toll Like Receptor 8	Protein Coding	47	GC0XP012924	4.98268	https://www.genecards.org/cgi-bin/carddisp.pl?gene=TLR8
ITGAV	Integrin Subunit Alpha V	Protein Coding	46	GC02P186589	4.97061	https://www.genecards.org/cgi-bin/carddisp.pl?gene=ITGAV
MIRLET7I	MicroRNA Let-7i	RNA Gene	22	GC12P062606	4.97016	https://www.genecards.org/cgi-bin/carddisp.pl?gene=MIRLET7I
ADH1C	Alcohol Dehydrogenase 1C (Class I), Gamma Polypeptide	Protein Coding	41	GC04M099336	4.96634	https://www.genecards.org/cgi-bin/carddisp.pl?gene=ADH1C
SMARCA5	SWI/SNF Related, Matrix Associated, Actin Dependent Regulator Of Chromatin, Subfamily A, Member 5	Protein Coding	41	GC04P143513	4.96375	https://www.genecards.org/cgi-bin/carddisp.pl?gene=SMARCA5
RTN4	Reticulon 4	Protein Coding	43	GC02M054934	4.96341	https://www.genecards.org/cgi-bin/carddisp.pl?gene=RTN4
MT-ND4	Mitochondrially Encoded NADH:Ubiquinone Oxidoreductase Core Subunit 4	Protein Coding	32	GCMTP010762	4.96018	https://www.genecards.org/cgi-bin/carddisp.pl?gene=MT-ND4
MUC12	Mucin 12, Cell Surface Associated	Protein Coding	33	GC07P100969	4.95568	https://www.genecards.org/cgi-bin/carddisp.pl?gene=MUC12
TBK1	TANK Binding Kinase 1	Protein Coding	48	GC12P064451	4.95564	https://www.genecards.org/cgi-bin/carddisp.pl?gene=TBK1
MAD1L1	Mitotic Arrest Deficient 1 Like 1	Protein Coding	45	GC07M001815	4.95344	https://www.genecards.org/cgi-bin/carddisp.pl?gene=MAD1L1
SATB1	SATB Homeobox 1	Protein Coding	44	GC03M019297	4.95206	https://www.genecards.org/cgi-bin/carddisp.pl?gene=SATB1
PEX13	Peroxisomal Biogenesis Factor 13	Protein Coding	40	GC02P061017	4.94784	https://www.genecards.org/cgi-bin/carddisp.pl?gene=PEX13
TERF1	Telomeric Repeat Binding Factor 1	Protein Coding	41	GC08P073003	4.9476	https://www.genecards.org/cgi-bin/carddisp.pl?gene=TERF1
RBFOX1	RNA Binding Fox-1 Homolog 1	Protein Coding	38	GC16P009228	4.94633	https://www.genecards.org/cgi-bin/carddisp.pl?gene=RBFOX1
MIR30D	MicroRNA 30d	RNA Gene	19	GC08M134804	4.93987	https://www.genecards.org/cgi-bin/carddisp.pl?gene=MIR30D
POLR2A	RNA Polymerase II Subunit A	Protein Coding	44	GC17P010340	4.93533	https://www.genecards.org/cgi-bin/carddisp.pl?gene=POLR2A
MAOA	Monoamine Oxidase A	Protein Coding	48	GC0XP043654	4.93466	https://www.genecards.org/cgi-bin/carddisp.pl?gene=MAOA
KLRD1	Killer Cell Lectin Like Receptor D1	Protein Coding	41	GC12P010226	4.92572	https://www.genecards.org/cgi-bin/carddisp.pl?gene=KLRD1
FOLH1	Folate Hydrolase 1	Protein Coding	46	GC11M081927	4.92457	https://www.genecards.org/cgi-bin/carddisp.pl?gene=FOLH1
SRPRA	SRP Receptor Subunit Alpha	Protein Coding	30	GC11M126255	4.92422	https://www.genecards.org/cgi-bin/carddisp.pl?gene=SRPRA
BAG1	BAG Cochaperone 1	Protein Coding	41	GC09M033245	4.9176	https://www.genecards.org/cgi-bin/carddisp.pl?gene=BAG1
RECK	Reversion Inducing Cysteine Rich Protein With Kazal Motifs	Protein Coding	40	GC09P036036	4.91638	https://www.genecards.org/cgi-bin/carddisp.pl?gene=RECK
PLIN2	Perilipin 2	Protein Coding	41	GC09M019153	4.91275	https://www.genecards.org/cgi-bin/carddisp.pl?gene=PLIN2
CLOCK	Clock Circadian Regulator	Protein Coding	42	GC04M055427	4.91145	https://www.genecards.org/cgi-bin/carddisp.pl?gene=CLOCK
LCP2	Lymphocyte Cytosolic Protein 2	Protein Coding	42	GC05M170246	4.91058	https://www.genecards.org/cgi-bin/carddisp.pl?gene=LCP2
DVL1	Dishevelled Segment Polarity Protein 1	Protein Coding	46	GC01M001335	4.90714	https://www.genecards.org/cgi-bin/carddisp.pl?gene=DVL1
CHST3	Carbohydrate Sulfotransferase 3	Protein Coding	42	GC10P071964	4.90605	https://www.genecards.org/cgi-bin/carddisp.pl?gene=CHST3
RDX	Radixin	Protein Coding	48	GC11M109864	4.9059	https://www.genecards.org/cgi-bin/carddisp.pl?gene=RDX
SERPINB2	Serpin Family B Member 2	Protein Coding	43	GC18P063871	4.89674	https://www.genecards.org/cgi-bin/carddisp.pl?gene=SERPINB2
EPHX2	Epoxide Hydrolase 2	Protein Coding	46	GC08P027490	4.89652	https://www.genecards.org/cgi-bin/carddisp.pl?gene=EPHX2
GSDMA	Gasdermin A	Protein Coding	36	GC17P042241	4.88692	https://www.genecards.org/cgi-bin/carddisp.pl?gene=GSDMA
PVT1	Pvt1 Oncogene	RNA Gene	25	GC08P127845	4.88612	https://www.genecards.org/cgi-bin/carddisp.pl?gene=PVT1
P2RX3	Purinergic Receptor P2X 3	Protein Coding	42	GC11P057356	4.88411	https://www.genecards.org/cgi-bin/carddisp.pl?gene=P2RX3
ARNT2	Aryl Hydrocarbon Receptor Nuclear Translocator 2	Protein Coding	43	GC15P080404	4.88105	https://www.genecards.org/cgi-bin/carddisp.pl?gene=ARNT2
SMARCD2	SWI/SNF Related, Matrix Associated, Actin Dependent Regulator Of Chromatin, Subfamily D, Member 2	Protein Coding	41	GC17M063832	4.87804	https://www.genecards.org/cgi-bin/carddisp.pl?gene=SMARCD2
PHIP	Pleckstrin Homology Domain Interacting Protein	Protein Coding	40	GC06M078934	4.87391	https://www.genecards.org/cgi-bin/carddisp.pl?gene=PHIP
RLN2	Relaxin 2	Protein Coding	36	GC09M005306	4.87296	https://www.genecards.org/cgi-bin/carddisp.pl?gene=RLN2
MIP	Major Intrinsic Protein Of Lens Fiber	Protein Coding	41	GC12M056449	4.8721	https://www.genecards.org/cgi-bin/carddisp.pl?gene=MIP
IRS2	Insulin Receptor Substrate 2	Protein Coding	44	GC13M109752	4.86759	https://www.genecards.org/cgi-bin/carddisp.pl?gene=IRS2
SPTBN1	Spectrin Beta, Non-Erythrocytic 1	Protein Coding	45	GC02P054456	4.86426	https://www.genecards.org/cgi-bin/carddisp.pl?gene=SPTBN1
PRKAA1	Protein Kinase AMP-Activated Catalytic Subunit Alpha 1	Protein Coding	46	GC05M040759	4.85763	https://www.genecards.org/cgi-bin/carddisp.pl?gene=PRKAA1
SRP19	Signal Recognition Particle 19	Protein Coding	38	GC05P112862	4.85369	https://www.genecards.org/cgi-bin/carddisp.pl?gene=SRP19
SEC61A1	SEC61 Translocon Subunit Alpha 1	Protein Coding	41	GC03P128051	4.84965	https://www.genecards.org/cgi-bin/carddisp.pl?gene=SEC61A1
KMT2C	Lysine Methyltransferase 2C	Protein Coding	41	GC07M152134	4.84942	https://www.genecards.org/cgi-bin/carddisp.pl?gene=KMT2C
LITAF	Lipopolysaccharide Induced TNF Factor	Protein Coding	43	GC16M011547	4.8445	https://www.genecards.org/cgi-bin/carddisp.pl?gene=LITAF
AGTR2	Angiotensin II Receptor Type 2	Protein Coding	42	GC0XP116170	4.84135	https://www.genecards.org/cgi-bin/carddisp.pl?gene=AGTR2
REN	Renin	Protein Coding	48	GC01M204154	4.83797	https://www.genecards.org/cgi-bin/carddisp.pl?gene=REN
SEM1	SEM1 26S Proteasome Subunit	Protein Coding	31	GC07M096483	4.83787	https://www.genecards.org/cgi-bin/carddisp.pl?gene=SEM1
RMDN2	Regulator Of Microtubule Dynamics 2	Protein Coding	32	GC02P037923	4.83497	https://www.genecards.org/cgi-bin/carddisp.pl?gene=RMDN2
CD5	CD5 Molecule	Protein Coding	40	GC11P061114	4.83256	https://www.genecards.org/cgi-bin/carddisp.pl?gene=CD5
HOXA11	Homeobox A11	Protein Coding	40	GC07M027447	4.82901	https://www.genecards.org/cgi-bin/carddisp.pl?gene=HOXA11
POLR1D	RNA Polymerase I And III Subunit D	Protein Coding	44	GC13P027620	4.82498	https://www.genecards.org/cgi-bin/carddisp.pl?gene=POLR1D
IL22RA1	Interleukin 22 Receptor Subunit Alpha 1	Protein Coding	38	GC01M024119	4.82354	https://www.genecards.org/cgi-bin/carddisp.pl?gene=IL22RA1
MTDH	Metadherin	Protein Coding	40	GC08P097643	4.81731	https://www.genecards.org/cgi-bin/carddisp.pl?gene=MTDH
AGO2	Argonaute RISC Catalytic Component 2	Protein Coding	40	GC08M140522	4.81705	https://www.genecards.org/cgi-bin/carddisp.pl?gene=AGO2
F2R	Coagulation Factor II Thrombin Receptor	Protein Coding	46	GC05P076716	4.80988	https://www.genecards.org/cgi-bin/carddisp.pl?gene=F2R
CCRL2	C-C Motif Chemokine Receptor Like 2	Protein Coding	39	GC03P046407	4.80579	https://www.genecards.org/cgi-bin/carddisp.pl?gene=CCRL2
OPN3	Opsin 3	Protein Coding	40	GC01M241590	4.80525	https://www.genecards.org/cgi-bin/carddisp.pl?gene=OPN3
CXCL13	C-X-C Motif Chemokine Ligand 13	Protein Coding	40	GC04P077511	4.80064	https://www.genecards.org/cgi-bin/carddisp.pl?gene=CXCL13
RXRA	Retinoid X Receptor Alpha	Protein Coding	48	GC09P134317	4.80037	https://www.genecards.org/cgi-bin/carddisp.pl?gene=RXRA
MIR32	MicroRNA 32	RNA Gene	20	GC09M109046	4.78522	https://www.genecards.org/cgi-bin/carddisp.pl?gene=MIR32
HOXA13	Homeobox A13	Protein Coding	42	GC07M027453	4.7843	https://www.genecards.org/cgi-bin/carddisp.pl?gene=HOXA13
HMGA1	High Mobility Group AT-Hook 1	Protein Coding	45	GC06P073518	4.77942	https://www.genecards.org/cgi-bin/carddisp.pl?gene=HMGA1
RPS15	Ribosomal Protein S15	Protein Coding	40	GC19P001438	4.77848	https://www.genecards.org/cgi-bin/carddisp.pl?gene=RPS15
MCM7	Minichromosome Maintenance Complex Component 7	Protein Coding	44	GC07M100092	4.77472	https://www.genecards.org/cgi-bin/carddisp.pl?gene=MCM7
PMP22	Peripheral Myelin Protein 22	Protein Coding	41	GC17M015229	4.76583	https://www.genecards.org/cgi-bin/carddisp.pl?gene=PMP22
MIR338	MicroRNA 338	RNA Gene	19	GC17M081126	4.76406	https://www.genecards.org/cgi-bin/carddisp.pl?gene=MIR338
CST3	Cystatin C	Protein Coding	43	GC20M023638	4.76145	https://www.genecards.org/cgi-bin/carddisp.pl?gene=CST3
AIF1	Allograft Inflammatory Factor 1	Protein Coding	38	GC06P073385	4.75412	https://www.genecards.org/cgi-bin/carddisp.pl?gene=AIF1
PARK7	Parkinsonism Associated Deglycase	Protein Coding	44	GC01P008066	4.75109	https://www.genecards.org/cgi-bin/carddisp.pl?gene=PARK7
H2AC20	H2A Clustered Histone 20	Protein Coding	31	GC01P150078	4.75075	https://www.genecards.org/cgi-bin/carddisp.pl?gene=H2AC20
PRKCE	Protein Kinase C Epsilon	Protein Coding	48	GC02P045651	4.74878	https://www.genecards.org/cgi-bin/carddisp.pl?gene=PRKCE
PGK1	Phosphoglycerate Kinase 1	Protein Coding	46	GC0XP077968	4.74878	https://www.genecards.org/cgi-bin/carddisp.pl?gene=PGK1
CYGB	Cytoglobin	Protein Coding	38	GC17M076527	4.74701	https://www.genecards.org/cgi-bin/carddisp.pl?gene=CYGB
MIR154	MicroRNA 154	RNA Gene	20	GC14P108610	4.74402	https://www.genecards.org/cgi-bin/carddisp.pl?gene=MIR154
TPT1	Tumor Protein, Translationally-Controlled 1	Protein Coding	45	GC13M045333	4.74141	https://www.genecards.org/cgi-bin/carddisp.pl?gene=TPT1
VDAC1	Voltage Dependent Anion Channel 1	Protein Coding	45	GC05M133975	4.74028	https://www.genecards.org/cgi-bin/carddisp.pl?gene=VDAC1
SLC19A2	Solute Carrier Family 19 Member 2	Protein Coding	45	GC01M169463	4.7379	https://www.genecards.org/cgi-bin/carddisp.pl?gene=SLC19A2
IFNGR2	Interferon Gamma Receptor 2	Protein Coding	43	GC21P033402	4.73438	https://www.genecards.org/cgi-bin/carddisp.pl?gene=IFNGR2
RBX1	Ring-Box 1	Protein Coding	41	GC22P040951	4.73419	https://www.genecards.org/cgi-bin/carddisp.pl?gene=RBX1
PAK1	P21 (RAC1) Activated Kinase 1	Protein Coding	47	GC11M082711	4.73404	https://www.genecards.org/cgi-bin/carddisp.pl?gene=PAK1
ETV1	ETS Variant Transcription Factor 1	Protein Coding	45	GC07M013891	4.72932	https://www.genecards.org/cgi-bin/carddisp.pl?gene=ETV1
FGF20	Fibroblast Growth Factor 20	Protein Coding	38	GC08M016992	4.72244	https://www.genecards.org/cgi-bin/carddisp.pl?gene=FGF20
SEC24C	SEC24 Homolog C, COPII Coat Complex Component	Protein Coding	44	GC10P073744	4.71996	https://www.genecards.org/cgi-bin/carddisp.pl?gene=SEC24C
TAF15	TATA-Box Binding Protein Associated Factor 15	Protein Coding	41	GC17P037548	4.71578	https://www.genecards.org/cgi-bin/carddisp.pl?gene=TAF15
FOXD2-AS1	FOXD2 Adjacent Opposite Strand RNA 1	RNA Gene	16	GC01M047432	4.71395	https://www.genecards.org/cgi-bin/carddisp.pl?gene=FOXD2-AS1
NGLY1	N-Glycanase 1	Protein Coding	44	GC03M025718	4.71042	https://www.genecards.org/cgi-bin/carddisp.pl?gene=NGLY1
TRIM39	Tripartite Motif Containing 39	Protein Coding	38	GC06P073351	4.70325	https://www.genecards.org/cgi-bin/carddisp.pl?gene=TRIM39
CD24	CD24 Molecule	Protein Coding	35	GC06M106969	4.70291	https://www.genecards.org/cgi-bin/carddisp.pl?gene=CD24
CXCR5	C-X-C Motif Chemokine Receptor 5	Protein Coding	40	GC11P118912	4.69994	https://www.genecards.org/cgi-bin/carddisp.pl?gene=CXCR5
GYPA	Glycophorin A (MNS Blood Group)	Protein Coding	45	GC04M144109	4.69801	https://www.genecards.org/cgi-bin/carddisp.pl?gene=GYPA
SH2D1A	SH2 Domain Containing 1A	Protein Coding	45	GC0XP124227	4.68557	https://www.genecards.org/cgi-bin/carddisp.pl?gene=SH2D1A
POLG	DNA Polymerase Gamma, Catalytic Subunit	Protein Coding	46	GC15M089459	4.68493	https://www.genecards.org/cgi-bin/carddisp.pl?gene=POLG
SERPINB5	Serpin Family B Member 5	Protein Coding	42	GC18P063476	4.68154	https://www.genecards.org/cgi-bin/carddisp.pl?gene=SERPINB5
TRPM8	Transient Receptor Potential Cation Channel Subfamily M Member 8	Protein Coding	44	GC02P233917	4.67795	https://www.genecards.org/cgi-bin/carddisp.pl?gene=TRPM8
TRG	T Cell Receptor Gamma Locus	Protein Coding	12	GC07M038240	4.67083	https://www.genecards.org/cgi-bin/carddisp.pl?gene=TRG
MDH2	Malate Dehydrogenase 2	Protein Coding	46	GC07P076048	4.66935	https://www.genecards.org/cgi-bin/carddisp.pl?gene=MDH2
MIR296	MicroRNA 296	RNA Gene	18	GC20M058817	4.66639	https://www.genecards.org/cgi-bin/carddisp.pl?gene=MIR296
HAX1	HCLS1 Associated Protein X-1	Protein Coding	42	GC01P154273	4.66633	https://www.genecards.org/cgi-bin/carddisp.pl?gene=HAX1
SETDB1	SET Domain Bifurcated Histone Lysine Methyltransferase 1	Protein Coding	41	GC01P150926	4.66419	https://www.genecards.org/cgi-bin/carddisp.pl?gene=SETDB1
MAPRE1	Microtubule Associated Protein RP/EB Family Member 1	Protein Coding	44	GC20P032819	4.65544	https://www.genecards.org/cgi-bin/carddisp.pl?gene=MAPRE1
CRAT	Carnitine O-Acetyltransferase	Protein Coding	45	GC09M129094	4.65514	https://www.genecards.org/cgi-bin/carddisp.pl?gene=CRAT
PSMB10	Proteasome 20S Subunit Beta 10	Protein Coding	44	GC16M067937	4.65451	https://www.genecards.org/cgi-bin/carddisp.pl?gene=PSMB10
PADI4	Peptidyl Arginine Deiminase 4	Protein Coding	42	GC01P017308	4.65095	https://www.genecards.org/cgi-bin/carddisp.pl?gene=PADI4
TPM3	Tropomyosin 3	Protein Coding	45	GC01M154127	4.64147	https://www.genecards.org/cgi-bin/carddisp.pl?gene=TPM3
CEACAM6	CEA Cell Adhesion Molecule 6	Protein Coding	41	GC19P041750	4.63965	https://www.genecards.org/cgi-bin/carddisp.pl?gene=CEACAM6
RBM10	RNA Binding Motif Protein 10	Protein Coding	40	GC0XP047379	4.63911	https://www.genecards.org/cgi-bin/carddisp.pl?gene=RBM10
IL32	Interleukin 32	Protein Coding	38	GC16P008952	4.63636	https://www.genecards.org/cgi-bin/carddisp.pl?gene=IL32
OPRM1	Opioid Receptor Mu 1	Protein Coding	48	GC06P154075	4.63472	https://www.genecards.org/cgi-bin/carddisp.pl?gene=OPRM1
CRHR2	Corticotropin Releasing Hormone Receptor 2	Protein Coding	42	GC07M030651	4.63181	https://www.genecards.org/cgi-bin/carddisp.pl?gene=CRHR2
ADAMTSL4	ADAMTS Like 4	Protein Coding	39	GC01P150549	4.62645	https://www.genecards.org/cgi-bin/carddisp.pl?gene=ADAMTSL4
WNT7A	Wnt Family Member 7A	Protein Coding	48	GC03M019204	4.62472	https://www.genecards.org/cgi-bin/carddisp.pl?gene=WNT7A
TIE1	Tyrosine Kinase With Immunoglobulin Like And EGF Like Domains 1	Protein Coding	43	GC01P043300	4.61776	https://www.genecards.org/cgi-bin/carddisp.pl?gene=TIE1
PLCH2	Phospholipase C Eta 2	Protein Coding	38	GC01P003193	4.61297	https://www.genecards.org/cgi-bin/carddisp.pl?gene=PLCH2
IBSP	Integrin Binding Sialoprotein	Protein Coding	37	GC04P087799	4.60744	https://www.genecards.org/cgi-bin/carddisp.pl?gene=IBSP
CA2	Carbonic Anhydrase 2	Protein Coding	49	GC08P085463	4.60006	https://www.genecards.org/cgi-bin/carddisp.pl?gene=CA2
CRYAA	Crystallin Alpha A	Protein Coding	45	GC21P043169	4.59933	https://www.genecards.org/cgi-bin/carddisp.pl?gene=CRYAA
RPS10	Ribosomal Protein S10	Protein Coding	44	GC06M059192	4.59733	https://www.genecards.org/cgi-bin/carddisp.pl?gene=RPS10
PTPN1	Protein Tyrosine Phosphatase Non-Receptor Type 1	Protein Coding	49	GC20P050510	4.597	https://www.genecards.org/cgi-bin/carddisp.pl?gene=PTPN1
FMN1	Formin 1	Protein Coding	38	GC15M032765	4.59434	https://www.genecards.org/cgi-bin/carddisp.pl?gene=FMN1
ADH5	Alcohol Dehydrogenase 5 (Class III), Chi Polypeptide	Protein Coding	46	GC04M099070	4.58438	https://www.genecards.org/cgi-bin/carddisp.pl?gene=ADH5
PITX1	Paired Like Homeodomain 1	Protein Coding	45	GC05M135027	4.58315	https://www.genecards.org/cgi-bin/carddisp.pl?gene=PITX1
MAML2	Mastermind Like Transcriptional Coactivator 2	Protein Coding	37	GC11M095976	4.58251	https://www.genecards.org/cgi-bin/carddisp.pl?gene=MAML2
ENPP2	Ectonucleotide Pyrophosphatase/Phosphodiesterase 2	Protein Coding	44	GC08M119556	4.57496	https://www.genecards.org/cgi-bin/carddisp.pl?gene=ENPP2
CDK7	Cyclin Dependent Kinase 7	Protein Coding	45	GC05P069321	4.57251	https://www.genecards.org/cgi-bin/carddisp.pl?gene=CDK7
GHRH	Growth Hormone Releasing Hormone	Protein Coding	37	GC20M037251	4.56461	https://www.genecards.org/cgi-bin/carddisp.pl?gene=GHRH
MCM2	Minichromosome Maintenance Complex Component 2	Protein Coding	46	GC03P127598	4.56394	https://www.genecards.org/cgi-bin/carddisp.pl?gene=MCM2
MIR211	MicroRNA 211	RNA Gene	20	GC15M031065	4.55395	https://www.genecards.org/cgi-bin/carddisp.pl?gene=MIR211
SPTAN1	Spectrin Alpha, Non-Erythrocytic 1	Protein Coding	47	GC09P128552	4.54889	https://www.genecards.org/cgi-bin/carddisp.pl?gene=SPTAN1
ACP3	Acid Phosphatase 3	Protein Coding	35	GC03P133106	4.54831	https://www.genecards.org/cgi-bin/carddisp.pl?gene=ACP3
CCL24	C-C Motif Chemokine Ligand 24	Protein Coding	36	GC07M075906	4.54747	https://www.genecards.org/cgi-bin/carddisp.pl?gene=CCL24
FUS	FUS RNA Binding Protein	Protein Coding	44	GC16P031180	4.54598	https://www.genecards.org/cgi-bin/carddisp.pl?gene=FUS
CD38	CD38 Molecule	Protein Coding	45	GC04P016820	4.54404	https://www.genecards.org/cgi-bin/carddisp.pl?gene=CD38
PROP1	PROP Paired-Like Homeobox 1	Protein Coding	40	GC05M177992	4.544	https://www.genecards.org/cgi-bin/carddisp.pl?gene=PROP1
CBX5	Chromobox 5	Protein Coding	43	GC12M054230	4.5429	https://www.genecards.org/cgi-bin/carddisp.pl?gene=CBX5
P4HB	Prolyl 4-Hydroxylase Subunit Beta	Protein Coding	46	GC17M081843	4.53873	https://www.genecards.org/cgi-bin/carddisp.pl?gene=P4HB
CGB7	Chorionic Gonadotropin Subunit Beta 7	Protein Coding	31	GC19M049054	4.53848	https://www.genecards.org/cgi-bin/carddisp.pl?gene=CGB7
MIR99A	MicroRNA 99a	RNA Gene	22	GC21P016539	4.53799	https://www.genecards.org/cgi-bin/carddisp.pl?gene=MIR99A
CD99	CD99 Molecule (Xg Blood Group)	Protein Coding	39	GC0XP002691	4.5377	https://www.genecards.org/cgi-bin/carddisp.pl?gene=CD99
RHD	Rh Blood Group D Antigen	Protein Coding	41	GC01P025272	4.53264	https://www.genecards.org/cgi-bin/carddisp.pl?gene=RHD
XAB2	XPA Binding Protein 2	Protein Coding	37	GC19M007619	4.53127	https://www.genecards.org/cgi-bin/carddisp.pl?gene=XAB2
ZFHX3	Zinc Finger Homeobox 3	Protein Coding	41	GC16M072782	4.52788	https://www.genecards.org/cgi-bin/carddisp.pl?gene=ZFHX3
ITPR3	Inositol 1,4,5-Trisphosphate Receptor Type 3	Protein Coding	45	GC06P033620	4.51713	https://www.genecards.org/cgi-bin/carddisp.pl?gene=ITPR3
CD3D	CD3d Molecule	Protein Coding	46	GC11M118338	4.51397	https://www.genecards.org/cgi-bin/carddisp.pl?gene=CD3D
MELK	Maternal Embryonic Leucine Zipper Kinase	Protein Coding	45	GC09P036572	4.51255	https://www.genecards.org/cgi-bin/carddisp.pl?gene=MELK
CRYAB	Crystallin Alpha B	Protein Coding	44	GC11M111908	4.49832	https://www.genecards.org/cgi-bin/carddisp.pl?gene=CRYAB
LAT2	Linker For Activation Of T Cells Family Member 2	Protein Coding	39	GC07P074199	4.49499	https://www.genecards.org/cgi-bin/carddisp.pl?gene=LAT2
KIR2DL1	Killer Cell Immunoglobulin Like Receptor, Two Ig Domains And Long Cytoplasmic Tail 1	Protein Coding	36	GC19P061116	4.49474	https://www.genecards.org/cgi-bin/carddisp.pl?gene=KIR2DL1
CHD4	Chromodomain Helicase DNA Binding Protein 4	Protein Coding	44	GC12M006570	4.49295	https://www.genecards.org/cgi-bin/carddisp.pl?gene=CHD4
ARSB	Arylsulfatase B	Protein Coding	44	GC05M078777	4.49243	https://www.genecards.org/cgi-bin/carddisp.pl?gene=ARSB
CENPF	Centromere Protein F	Protein Coding	42	GC01P214603	4.49217	https://www.genecards.org/cgi-bin/carddisp.pl?gene=CENPF
RRM1	Ribonucleotide Reductase Catalytic Subunit M1	Protein Coding	46	GC11P004115	4.4913	https://www.genecards.org/cgi-bin/carddisp.pl?gene=RRM1
RPL15	Ribosomal Protein L15	Protein Coding	43	GC03P023916	4.49028	https://www.genecards.org/cgi-bin/carddisp.pl?gene=RPL15
MACF1	Microtubule Actin Crosslinking Factor 1	Protein Coding	42	GC01P039082	4.48682	https://www.genecards.org/cgi-bin/carddisp.pl?gene=MACF1
TFG	Trafficking From ER To Golgi Regulator	Protein Coding	44	GC03P100709	4.48555	https://www.genecards.org/cgi-bin/carddisp.pl?gene=TFG
SIRT6	Sirtuin 6	Protein Coding	44	GC19M004174	4.48297	https://www.genecards.org/cgi-bin/carddisp.pl?gene=SIRT6
DAXX	Death Domain Associated Protein	Protein Coding	42	GC06M033318	4.48257	https://www.genecards.org/cgi-bin/carddisp.pl?gene=DAXX
RRM2	Ribonucleotide Reductase Regulatory Subunit M2	Protein Coding	46	GC02P010123	4.48159	https://www.genecards.org/cgi-bin/carddisp.pl?gene=RRM2
AIM2	Absent In Melanoma 2	Protein Coding	41	GC01M159062	4.47611	https://www.genecards.org/cgi-bin/carddisp.pl?gene=AIM2
MIR30B	MicroRNA 30b	RNA Gene	22	GC08M134800	4.47546	https://www.genecards.org/cgi-bin/carddisp.pl?gene=MIR30B
IAPP	Islet Amyloid Polypeptide	Protein Coding	41	GC12P021354	4.47455	https://www.genecards.org/cgi-bin/carddisp.pl?gene=IAPP
PTGDS	Prostaglandin D2 Synthase	Protein Coding	45	GC09P137026	4.46644	https://www.genecards.org/cgi-bin/carddisp.pl?gene=PTGDS
AQP4	Aquaporin 4	Protein Coding	45	GC18M026852	4.46514	https://www.genecards.org/cgi-bin/carddisp.pl?gene=AQP4
IL25	Interleukin 25	Protein Coding	37	GC14P029954	4.46311	https://www.genecards.org/cgi-bin/carddisp.pl?gene=IL25
KCNN4	Potassium Calcium-Activated Channel Subfamily N Member 4	Protein Coding	48	GC19M060011	4.46243	https://www.genecards.org/cgi-bin/carddisp.pl?gene=KCNN4
ERAP2	Endoplasmic Reticulum Aminopeptidase 2	Protein Coding	38	GC05P096875	4.46123	https://www.genecards.org/cgi-bin/carddisp.pl?gene=ERAP2
JUND	JunD Proto-Oncogene, AP-1 Transcription Factor Subunit	Protein Coding	41	GC19M018279	4.46093	https://www.genecards.org/cgi-bin/carddisp.pl?gene=JUND
WNT16	Wnt Family Member 16	Protein Coding	41	GC07P121325	4.45611	https://www.genecards.org/cgi-bin/carddisp.pl?gene=WNT16
CACNA1C	Calcium Voltage-Gated Channel Subunit Alpha1 C	Protein Coding	49	GC12P001970	4.45586	https://www.genecards.org/cgi-bin/carddisp.pl?gene=CACNA1C
ASCL1	Achaete-Scute Family BHLH Transcription Factor 1	Protein Coding	43	GC12P102957	4.4553	https://www.genecards.org/cgi-bin/carddisp.pl?gene=ASCL1
KIF15	Kinesin Family Member 15	Protein Coding	37	GC03P046129	4.45013	https://www.genecards.org/cgi-bin/carddisp.pl?gene=KIF15
GAL	Galanin And GMAP Prepropeptide	Protein Coding	43	GC11P068695	4.44668	https://www.genecards.org/cgi-bin/carddisp.pl?gene=GAL
ARNT	Aryl Hydrocarbon Receptor Nuclear Translocator	Protein Coding	43	GC01M150809	4.44641	https://www.genecards.org/cgi-bin/carddisp.pl?gene=ARNT
SLC9A9	Solute Carrier Family 9 Member A9	Protein Coding	39	GC03M143265	4.44515	https://www.genecards.org/cgi-bin/carddisp.pl?gene=SLC9A9
FBXW11	F-Box And WD Repeat Domain Containing 11	Protein Coding	43	GC05M171861	4.44469	https://www.genecards.org/cgi-bin/carddisp.pl?gene=FBXW11
IRF7	Interferon Regulatory Factor 7	Protein Coding	46	GC11M000612	4.44203	https://www.genecards.org/cgi-bin/carddisp.pl?gene=IRF7
FAT4	FAT Atypical Cadherin 4	Protein Coding	39	GC04P125315	4.44178	https://www.genecards.org/cgi-bin/carddisp.pl?gene=FAT4
AKR1C3	Aldo-Keto Reductase Family 1 Member C3	Protein Coding	45	GC10P005035	4.43646	https://www.genecards.org/cgi-bin/carddisp.pl?gene=AKR1C3
CSF1R	Colony Stimulating Factor 1 Receptor	Protein Coding	50	GC05M150053	4.43606	https://www.genecards.org/cgi-bin/carddisp.pl?gene=CSF1R
MAGEA4	MAGE Family Member A4	Protein Coding	37	GC0XP151912	4.43563	https://www.genecards.org/cgi-bin/carddisp.pl?gene=MAGEA4
TAFAZZIN	Tafazzin, Phospholipid-Lysophospholipid Transacylase	Protein Coding	33	GC0XP154413	4.4325	https://www.genecards.org/cgi-bin/carddisp.pl?gene=TAFAZZIN
SLC12A2	Solute Carrier Family 12 Member 2	Protein Coding	48	GC05P128083	4.43209	https://www.genecards.org/cgi-bin/carddisp.pl?gene=SLC12A2
MAGEA3	MAGE Family Member A3	Protein Coding	36	GC0XP152698	4.43118	https://www.genecards.org/cgi-bin/carddisp.pl?gene=MAGEA3
MAPK7	Mitogen-Activated Protein Kinase 7	Protein Coding	47	GC17P035514	4.4288	https://www.genecards.org/cgi-bin/carddisp.pl?gene=MAPK7
VEGFD	Vascular Endothelial Growth Factor D	Protein Coding	33	GC0XM015345	4.41917	https://www.genecards.org/cgi-bin/carddisp.pl?gene=VEGFD
TFPI	Tissue Factor Pathway Inhibitor	Protein Coding	44	GC02M187464	4.4138	https://www.genecards.org/cgi-bin/carddisp.pl?gene=TFPI
MAVS	Mitochondrial Antiviral Signaling Protein	Protein Coding	38	GC20P003850	4.41092	https://www.genecards.org/cgi-bin/carddisp.pl?gene=MAVS
ADAM9	ADAM Metallopeptidase Domain 9	Protein Coding	48	GC08P038996	4.4028	https://www.genecards.org/cgi-bin/carddisp.pl?gene=ADAM9
TNFRSF13C	TNF Receptor Superfamily Member 13C	Protein Coding	42	GC22M054079	4.40006	https://www.genecards.org/cgi-bin/carddisp.pl?gene=TNFRSF13C
DNM2	Dynamin 2	Protein Coding	48	GC19P010718	4.39942	https://www.genecards.org/cgi-bin/carddisp.pl?gene=DNM2
MIR324	MicroRNA 324	RNA Gene	20	GC17M007223	4.39218	https://www.genecards.org/cgi-bin/carddisp.pl?gene=MIR324
CXCL14	C-X-C Motif Chemokine Ligand 14	Protein Coding	37	GC05M135617	4.39114	https://www.genecards.org/cgi-bin/carddisp.pl?gene=CXCL14
SCYL1	SCY1 Like Pseudokinase 1	Protein Coding	42	GC11P065525	4.3907	https://www.genecards.org/cgi-bin/carddisp.pl?gene=SCYL1
H6PD	Hexose-6-Phosphate Dehydrogenase/Glucose 1-Dehydrogenase	Protein Coding	42	GC01P009234	4.38768	https://www.genecards.org/cgi-bin/carddisp.pl?gene=H6PD
SCD	Stearoyl-CoA Desaturase	Protein Coding	48	GC10P100347	4.38371	https://www.genecards.org/cgi-bin/carddisp.pl?gene=SCD
HOXD13	Homeobox D13	Protein Coding	41	GC02P176092	4.38327	https://www.genecards.org/cgi-bin/carddisp.pl?gene=HOXD13
MT4	Metallothionein 4	Protein Coding	32	GC16P056565	4.37194	https://www.genecards.org/cgi-bin/carddisp.pl?gene=MT4
PTBP1	Polypyrimidine Tract Binding Protein 1	Protein Coding	42	GC19P000797	4.36938	https://www.genecards.org/cgi-bin/carddisp.pl?gene=PTBP1
MIR372	MicroRNA 372	RNA Gene	17	GC19P061082	4.36873	https://www.genecards.org/cgi-bin/carddisp.pl?gene=MIR372
XK	X-Linked Kx Blood Group	Protein Coding	40	GC0XP037685	4.36578	https://www.genecards.org/cgi-bin/carddisp.pl?gene=XK
CLSPN	Claspin	Protein Coding	39	GC01M035720	4.3628	https://www.genecards.org/cgi-bin/carddisp.pl?gene=CLSPN
CTNND2	Catenin Delta 2	Protein Coding	42	GC05M010971	4.36082	https://www.genecards.org/cgi-bin/carddisp.pl?gene=CTNND2
LEF1	Lymphoid Enhancer Binding Factor 1	Protein Coding	47	GC04M108047	4.35771	https://www.genecards.org/cgi-bin/carddisp.pl?gene=LEF1
PTGER2	Prostaglandin E Receptor 2	Protein Coding	48	GC14P052314	4.34505	https://www.genecards.org/cgi-bin/carddisp.pl?gene=PTGER2
PPARGC1A	PPARG Coactivator 1 Alpha	Protein Coding	45	GC04M023755	4.34114	https://www.genecards.org/cgi-bin/carddisp.pl?gene=PPARGC1A
RPL11	Ribosomal Protein L11	Protein Coding	46	GC01P023691	4.33929	https://www.genecards.org/cgi-bin/carddisp.pl?gene=RPL11
FZD6	Frizzled Class Receptor 6	Protein Coding	48	GC08P103298	4.33842	https://www.genecards.org/cgi-bin/carddisp.pl?gene=FZD6
UCP2	Uncoupling Protein 2	Protein Coding	45	GC11M073974	4.33589	https://www.genecards.org/cgi-bin/carddisp.pl?gene=UCP2
MAPKAPK2	MAPK Activated Protein Kinase 2	Protein Coding	47	GC01P206684	4.33382	https://www.genecards.org/cgi-bin/carddisp.pl?gene=MAPKAPK2
SIGLEC5	Sialic Acid Binding Ig Like Lectin 5	Protein Coding	38	GC19M060387	4.32646	https://www.genecards.org/cgi-bin/carddisp.pl?gene=SIGLEC5
CLEC4D	C-Type Lectin Domain Family 4 Member D	Protein Coding	38	GC12P008509	4.32359	https://www.genecards.org/cgi-bin/carddisp.pl?gene=CLEC4D
SNRNP70	Small Nuclear Ribonucleoprotein U1 Subunit 70	Protein Coding	37	GC19P049085	4.323	https://www.genecards.org/cgi-bin/carddisp.pl?gene=SNRNP70
YBX1	Y-Box Binding Protein 1	Protein Coding	38	GC01P042682	4.32212	https://www.genecards.org/cgi-bin/carddisp.pl?gene=YBX1
NR4A1	Nuclear Receptor Subfamily 4 Group A Member 1	Protein Coding	45	GC12P052022	4.32127	https://www.genecards.org/cgi-bin/carddisp.pl?gene=NR4A1
UGT1A4	UDP Glucuronosyltransferase Family 1 Member A4	Protein Coding	42	GC02P233718	4.32114	https://www.genecards.org/cgi-bin/carddisp.pl?gene=UGT1A4
CUBN	Cubilin	Protein Coding	46	GC10M016824	4.31602	https://www.genecards.org/cgi-bin/carddisp.pl?gene=CUBN
PTTG1	PTTG1 Regulator Of Sister Chromatid Separation, Securin	Protein Coding	41	GC05P160422	4.31542	https://www.genecards.org/cgi-bin/carddisp.pl?gene=PTTG1
MYOD1	Myogenic Differentiation 1	Protein Coding	45	GC11P017741	4.31541	https://www.genecards.org/cgi-bin/carddisp.pl?gene=MYOD1
NUDT1	Nudix Hydrolase 1	Protein Coding	42	GC07P002242	4.3058	https://www.genecards.org/cgi-bin/carddisp.pl?gene=NUDT1
RMI1	RecQ Mediated Genome Instability 1	Protein Coding	37	GC09P083980	4.29396	https://www.genecards.org/cgi-bin/carddisp.pl?gene=RMI1
CUL3	Cullin 3	Protein Coding	46	GC02M224470	4.29391	https://www.genecards.org/cgi-bin/carddisp.pl?gene=CUL3
TNFRSF10D	TNF Receptor Superfamily Member 10d	Protein Coding	41	GC08M023135	4.29313	https://www.genecards.org/cgi-bin/carddisp.pl?gene=TNFRSF10D
HLTF	Helicase Like Transcription Factor	Protein Coding	38	GC03M149030	4.2908	https://www.genecards.org/cgi-bin/carddisp.pl?gene=HLTF
RECQL5	RecQ Like Helicase 5	Protein Coding	38	GC17M075626	4.28772	https://www.genecards.org/cgi-bin/carddisp.pl?gene=RECQL5
MCM3	Minichromosome Maintenance Complex Component 3	Protein Coding	44	GC06M052264	4.28704	https://www.genecards.org/cgi-bin/carddisp.pl?gene=MCM3
PIK3CB	Phosphatidylinositol-4,5-Bisphosphate 3-Kinase Catalytic Subunit Beta	Protein Coding	48	GC03M138652	4.28397	https://www.genecards.org/cgi-bin/carddisp.pl?gene=PIK3CB
SYNE1	Spectrin Repeat Containing Nuclear Envelope Protein 1	Protein Coding	40	GC06M152121	4.28146	https://www.genecards.org/cgi-bin/carddisp.pl?gene=SYNE1
MDS2	Myelodysplastic Syndrome 2 Translocation Associated	RNA Gene	24	GC01P023581	4.27744	https://www.genecards.org/cgi-bin/carddisp.pl?gene=MDS2
ICAM2	Intercellular Adhesion Molecule 2	Protein Coding	44	GC17M064002	4.27573	https://www.genecards.org/cgi-bin/carddisp.pl?gene=ICAM2
PPP2R1B	Protein Phosphatase 2 Scaffold Subunit Abeta	Protein Coding	46	GC11M111695	4.27318	https://www.genecards.org/cgi-bin/carddisp.pl?gene=PPP2R1B
SLC26A4	Solute Carrier Family 26 Member 4	Protein Coding	42	GC07P107660	4.27108	https://www.genecards.org/cgi-bin/carddisp.pl?gene=SLC26A4
PTPRS	Protein Tyrosine Phosphatase Receptor Type S	Protein Coding	45	GC19M005157	4.25908	https://www.genecards.org/cgi-bin/carddisp.pl?gene=PTPRS
USH2A	Usherin	Protein Coding	39	GC01M215622	4.25419	https://www.genecards.org/cgi-bin/carddisp.pl?gene=USH2A
ANO1	Anoctamin 1	Protein Coding	41	GC11P069986	4.24926	https://www.genecards.org/cgi-bin/carddisp.pl?gene=ANO1
HSP90B1	Heat Shock Protein 90 Beta Family Member 1	Protein Coding	44	GC12P103930	4.24654	https://www.genecards.org/cgi-bin/carddisp.pl?gene=HSP90B1
LRP6	LDL Receptor Related Protein 6	Protein Coding	47	GC12M019135	4.23976	https://www.genecards.org/cgi-bin/carddisp.pl?gene=LRP6
SLAMF1	Signaling Lymphocytic Activation Molecule Family Member 1	Protein Coding	40	GC01M160608	4.23748	https://www.genecards.org/cgi-bin/carddisp.pl?gene=SLAMF1
CCKAR	Cholecystokinin A Receptor	Protein Coding	45	GC04M026483	4.23582	https://www.genecards.org/cgi-bin/carddisp.pl?gene=CCKAR
PTK2B	Protein Tyrosine Kinase 2 Beta	Protein Coding	48	GC08P027311	4.23242	https://www.genecards.org/cgi-bin/carddisp.pl?gene=PTK2B
MAD2L1	Mitotic Arrest Deficient 2 Like 1	Protein Coding	44	GC04M120055	4.2274	https://www.genecards.org/cgi-bin/carddisp.pl?gene=MAD2L1
FUT2	Fucosyltransferase 2	Protein Coding	44	GC19P048695	4.22223	https://www.genecards.org/cgi-bin/carddisp.pl?gene=FUT2
ECT2	Epithelial Cell Transforming 2	Protein Coding	40	GC03P172750	4.2221	https://www.genecards.org/cgi-bin/carddisp.pl?gene=ECT2
APOBEC3G	Apolipoprotein B MRNA Editing Enzyme Catalytic Subunit 3G	Protein Coding	40	GC22P039078	4.22124	https://www.genecards.org/cgi-bin/carddisp.pl?gene=APOBEC3G
GJB5	Gap Junction Protein Beta 5	Protein Coding	41	GC01P034755	4.22122	https://www.genecards.org/cgi-bin/carddisp.pl?gene=GJB5
FGF5	Fibroblast Growth Factor 5	Protein Coding	44	GC04P080266	4.21879	https://www.genecards.org/cgi-bin/carddisp.pl?gene=FGF5
CASP2	Caspase 2	Protein Coding	47	GC07P147315	4.21805	https://www.genecards.org/cgi-bin/carddisp.pl?gene=CASP2
MIR181C	MicroRNA 181c	RNA Gene	21	GC19P013966	4.2155	https://www.genecards.org/cgi-bin/carddisp.pl?gene=MIR181C
RPL26	Ribosomal Protein L26	Protein Coding	41	GC17M008377	4.21474	https://www.genecards.org/cgi-bin/carddisp.pl?gene=RPL26
CD63	CD63 Molecule	Protein Coding	41	GC12M055725	4.20819	https://www.genecards.org/cgi-bin/carddisp.pl?gene=CD63
DDX39B	DExD-Box Helicase 39B	Protein Coding	37	GC06M031530	4.20138	https://www.genecards.org/cgi-bin/carddisp.pl?gene=DDX39B
B4GALT1	Beta-1,4-Galactosyltransferase 1	Protein Coding	44	GC09M033100	4.19817	https://www.genecards.org/cgi-bin/carddisp.pl?gene=B4GALT1
ALOX15B	Arachidonate 15-Lipoxygenase Type B	Protein Coding	41	GC17P008039	4.18984	https://www.genecards.org/cgi-bin/carddisp.pl?gene=ALOX15B
KHDRBS1	KH RNA Binding Domain Containing, Signal Transduction Associated 1	Protein Coding	42	GC01P032013	4.1881	https://www.genecards.org/cgi-bin/carddisp.pl?gene=KHDRBS1
ATF4	Activating Transcription Factor 4	Protein Coding	45	GC22P039592	4.18524	https://www.genecards.org/cgi-bin/carddisp.pl?gene=ATF4
DIABLO	Diablo IAP-Binding Mitochondrial Protein	Protein Coding	46	GC12M122208	4.18329	https://www.genecards.org/cgi-bin/carddisp.pl?gene=DIABLO
PDE4D	Phosphodiesterase 4D	Protein Coding	48	GC05M058969	4.1826	https://www.genecards.org/cgi-bin/carddisp.pl?gene=PDE4D
CHD1	Chromodomain Helicase DNA Binding Protein 1	Protein Coding	44	GC05M098853	4.18127	https://www.genecards.org/cgi-bin/carddisp.pl?gene=CHD1
SERPINB1	Serpin Family B Member 1	Protein Coding	40	GC06M002833	4.18043	https://www.genecards.org/cgi-bin/carddisp.pl?gene=SERPINB1
RPS24	Ribosomal Protein S24	Protein Coding	42	GC10P078033	4.18011	https://www.genecards.org/cgi-bin/carddisp.pl?gene=RPS24
[truncated: 1,971 more rows]
