# Supplementary material for: Therapeutic targets and signaling mechanisms of dasatinib activity against radiation skin ulcer
Source: Front Public Health. 2022 Nov 30;10:1031038. doi: 10.3389/fpubh.2022.1031038 (PMC9749824; doi:10.3389/fpubh.2022.1031038)
Supplement: Supplementary Table 2 — The dasatinib pharmacological targets form SwissTargetPrediction database. [file Table_2.xlsx]

## Sheet: Sheet1
Target	Common name	Uniprot ID	ChEMBL ID	Target Class	Probability*	Known actives (3D/2D)
Tyrosine-protein kinase LCK	LCK	P06239	CHEMBL258	Kinase	0.779416	55 / 99
MAP kinase p38 alpha	MAPK14	Q16539	CHEMBL260	Kinase	0.695634	202 / 26
Fibroblast growth factor receptor 1	FGFR1	P11362	CHEMBL3650	Kinase	0.695634	62 / 1
MAP kinase p38 beta	MAPK11	Q15759	CHEMBL3961	Kinase	0.695634	7 / 2
Epidermal growth factor receptor erbB1	EGFR	P00533	CHEMBL203	Kinase	0.67883	164 / 3
Vascular endothelial growth factor receptor 2	KDR	P35968	CHEMBL279	Kinase	0.67883	218 / 43
Receptor protein-tyrosine kinase erbB-2	ERBB2	P04626	CHEMBL1824	Kinase	0.670497	81 / 2
TRAF2- and NCK-interacting kinase	TNIK	Q9UKE5	CHEMBL4527	Kinase	0.645363	31 / 1
Tyrosine-protein kinase BTK	BTK	Q06187	CHEMBL5251	Kinase	0.636977	109 / 1
Tyrosine-protein kinase JAK2	JAK2	O60674	CHEMBL2971	Kinase	0.603462	78 / 8
Tyrosine-protein kinase SYK	SYK	P43405	CHEMBL2599	Kinase	0.603462	168 / 1
Vascular endothelial growth factor receptor 1	FLT1	P17948	CHEMBL1868	Kinase	0.595052	23 / 3
Macrophage colony stimulating factor receptor	CSF1R	P07333	CHEMBL1844	Kinase	0.536382	55 / 2
Ephrin receptor	EPHB4	P54760	CHEMBL5147	Kinase	0.528016	15 / 1
Serine/threonine-protein kinase Aurora-A	AURKA	O14965	CHEMBL4722	Kinase	0.519614	107 / 30
Tyrosine-protein kinase receptor FLT3	FLT3	P36888	CHEMBL1974	Kinase	0.502842	74 / 15
Fibroblast growth factor receptor 2	FGFR2	P21802	CHEMBL4142	Kinase	0.494462	29 / 1
Serine/threonine-protein kinase TAO2	TAOK2	Q9UL54	CHEMBL1075195	Kinase	0.469342	0 / 1
Serine/threonine-protein kinase VRK2	VRK2	Q86Y07	CHEMBL1649059	Enzyme	0.469342	0 / 1
Myelin transcription factor 1	MYT1	Q01538	CHEMBL2331044	Transcription factor	0.469342	0 / 1
Tyrosine- and threonine-specific cdc2-inhibitory kinase	PKMYT1	Q99640	CHEMBL3984	Kinase	0.469342	0 / 1
Wee1-like protein kinase 2	WEE2	P0C1S8	CHEMBL5095	Kinase	0.469342	0 / 1
Bone morphogenetic protein receptor type-1A	BMPR1A	P36894	CHEMBL5275	Kinase	0.469342	0 / 1
Activin receptor type-1B	ACVR1B	P36896	CHEMBL5310	Kinase	0.469342	0 / 1
Serine/threonine-protein kinase receptor R3	ACVRL1	P37023	CHEMBL5311	Kinase	0.469342	0 / 1
Activin receptor type-2A	ACVR2A	P27037	CHEMBL5616	Kinase	0.469342	0 / 1
Serine/threonine-protein kinase Nek11	NEK11	Q8NG66	CHEMBL5638	Kinase	0.469342	0 / 1
Serine/threonine-protein kinase Aurora-B	AURKB	Q96GD4	CHEMBL2185	Kinase	0.469342	74 / 9
Serine/threonine-protein kinase RAF	RAF1	P04049	CHEMBL1906	Kinase	0.460988	7 / 1
Dual specificity mitogen-activated protein kinase kinase 1	MAP2K1	Q02750	CHEMBL3587	Kinase	0.444188	29 / 1
Serine/threonine-protein kinase B-raf	BRAF	P15056	CHEMBL5145	Kinase	0.444188	58 / 2
Serine/threonine-protein kinase TNNI3K	TNNI3K	Q59H18	CHEMBL5260	Kinase	0.444188	2 / 1
Kinesin-1 heavy chain/ Tyrosine-protein kinase receptor RET	RET	P07949	CHEMBL2041	Kinase	0.419085	16 / 2
Tyrosine-protein kinase CSK	CSK	P41240	CHEMBL2634	Kinase	0.419085	4 / 1
Platelet-derived growth factor receptor beta	PDGFRB	P09619	CHEMBL1913	Kinase	0.410666	32 / 2
Tyrosine-protein kinase ABL	ABL1	P00519	CHEMBL1862	Kinase	0.402269	33 / 3
Stem cell growth factor receptor	KIT	P10721	CHEMBL1936	Kinase	0.402269	28 / 3
Tyrosine-protein kinase SRC	SRC	P12931	CHEMBL267	Kinase	0.402269	89 / 8
Tyrosine-protein kinase JAK3	JAK3	P52333	CHEMBL2148	Kinase	0.377184	38 / 7
Receptor protein-tyrosine kinase erbB-4	ERBB4	Q15303	CHEMBL3009	Kinase	0.377184	12 / 1
Tyrosine-protein kinase TYK2	TYK2	P29597	CHEMBL3553	Kinase	0.377184	19 / 3
Tyrosine-protein kinase Lyn	LYN	P07948	CHEMBL3905	Kinase	0.377184	14 / 2
TGF-beta receptor type I	TGFBR1	P36897	CHEMBL4439	Kinase	0.377184	9 / 1
Dual specificity mitogen-activated protein kinase kinase 5	MAP2K5	Q13163	CHEMBL4948	Kinase	0.377184	3 / 1
Activin receptor type-2B	ACVR2B	Q13705	CHEMBL5466	Kinase	0.377184	1 / 1
Discoidin domain-containing receptor 2	DDR2	Q16832	CHEMBL5122	Kinase	0.368795	6 / 1
Eukaryotic translation initiation factor 2-alpha kinase 4	EIF2AK4	Q9P2K8	CHEMBL5358	Kinase	0.360394	2 / 1
LIM domain kinase 1	LIMK1	P53667	CHEMBL3836	Kinase	0.343603	1 / 1
Chaperone activity of bc1 complex-like, mitochondrial	COQ8A	Q8NI60	CHEMBL5550	Enzyme	0.343603	2 / 1
LIM domain kinase 2	LIMK2	P53671	CHEMBL5932	Kinase	0.343603	5 / 1
Tyrosine-protein kinase BRK	PTK6	Q13882	CHEMBL4601	Kinase	0.335259	4 / 1
Serine/threonine-protein kinase WEE1	WEE1	P30291	CHEMBL5491	Kinase	0.326897	5 / 1
Tyrosine kinase non-receptor protein 2	TNK2	Q07912	CHEMBL4599	Kinase	0.318477	13 / 1
Tyrosine-protein kinase HCK	HCK	P08631	CHEMBL3234	Kinase	0.318477	14 / 3
Serine/threonine-protein kinase RIPK2	RIPK2	O43353	CHEMBL5014	Kinase	0.310129	4 / 1
Platelet-derived growth factor receptor alpha	PDGFRA	P16234	CHEMBL2007	Kinase	0.301742	4 / 2
Ephrin type-A receptor 2	EPHA2	P29317	CHEMBL2068	Kinase	0.301742	4 / 1
Tyrosine-protein kinase YES	YES1	P07947	CHEMBL2073	Kinase	0.301742	4 / 2
Tyrosine-protein kinase BLK	BLK	P51451	CHEMBL2250	Kinase	0.301742	4 / 1
Ephrin type-B receptor 2	EPHB2	P29323	CHEMBL3290	Kinase	0.301742	2 / 1
Mixed lineage kinase 7	MAP3K20	Q9NYL2	CHEMBL3886	Kinase	0.301742	3 / 1
Serine/threonine-protein kinase 10	STK10	O94804	CHEMBL3981	Kinase	0.301742	4 / 2
Ephrin type-A receptor 5	EPHA5	P54756	CHEMBL3987	Kinase	0.301742	2 / 1
Ephrin type-A receptor 4	EPHA4	P54764	CHEMBL3988	Kinase	0.301742	2 / 1
Tyrosine-protein kinase ABL2	ABL2	P42684	CHEMBL4014	Kinase	0.301742	2 / 1
Ephrin type-A receptor 8	EPHA8	P29322	CHEMBL4134	Kinase	0.301742	2 / 1
Serine/threonine-protein kinase 2	SLK	Q9H2G2	CHEMBL4202	Kinase	0.301742	4 / 1
Tyrosine-protein kinase FRK	FRK	P42685	CHEMBL4223	Kinase	0.301742	4 / 1
Tyrosine-protein kinase FGR	FGR	P09769	CHEMBL4454	Kinase	0.301742	5 / 2
Serine/threonine-protein kinase MRCK-A	CDC42BPA	Q5VT25	CHEMBL4516	Kinase	0.301742	2 / 1
Ephrin type-A receptor 6	EPHA6	Q9UF33	CHEMBL4526	Kinase	0.301742	4 / 1
Ephrin type-B receptor 3	EPHB3	P54753	CHEMBL4901	Kinase	0.301742	1 / 1
Ephrin type-A receptor 3	EPHA3	P29320	CHEMBL4954	Kinase	0.301742	5 / 1
Serine/threonine-protein kinase MRCK beta	CDC42BPB	Q9Y5S2	CHEMBL5052	Kinase	0.301742	1 / 1
Ephrin type-B receptor 1	EPHB1	P54762	CHEMBL5072	Kinase	0.301742	3 / 1
Epithelial discoidin domain-containing receptor 1	DDR1	Q08345	CHEMBL5319	Kinase	0.301742	3 / 2
Serine/threonine protein kinase NLK	NLK	Q9UBE8	CHEMBL5364	Kinase	0.301742	1 / 1
Misshapen-like kinase 1	MINK1	Q8N4C8	CHEMBL5518	Kinase	0.301742	3 / 1
Serine/threonine-protein kinase MRCK gamma	CDC42BPG	Q6DT37	CHEMBL5615	Kinase	0.301742	1 / 1
Mitogen-activated protein kinase kinase kinase 7	MAP3K7	O43318	CHEMBL5776	Kinase	0.301742	5 / 1
Ephrin type-A receptor 1	EPHA1	P21709	CHEMBL5810	Kinase	0.301742	2 / 1
Mitogen-activated protein kinase kinase kinase kinase 4	MAP4K4	O95819	CHEMBL6166	Kinase	0.301742	3 / 1
Fibroblast growth factor receptor 3	FGFR3	P22607	CHEMBL2742	Kinase	0.27658	15 / 1
Mitogen-activated protein kinase kinase kinase kinase 5	MAP4K5	Q9Y4K4	CHEMBL4852	Kinase	0.27658	3 / 1
Ephrin receptor	EPHB6	O15197	CHEMBL5836	Unclassified protein	0.27658	3 / 1
SPS1/STE20-related protein kinase YSK4	MAP3K19	Q56UN5	CHEMBL6191	Kinase	0.27658	3 / 1
Mitogen-activated protein kinase kinase kinase kinase 2	MAP4K2	Q12851	CHEMBL5330	Kinase	0.226318	3 / 1
Mitogen-activated protein kinase kinase kinase 13	MAP3K13	O43283	CHEMBL1163124	Kinase	0.226318	1 / 1
Serine/threonine-protein kinase SBK1	SBK1	Q52WX2	CHEMBL1163129	Kinase	0.226318	1 / 1
Tyrosine-protein kinase FYN	FYN	P06241	CHEMBL1841	Kinase	0.226318	4 / 8
myosin light chain kinase 2	MYLK2	Q9H1R3	CHEMBL2777	Kinase	0.226318	1 / 1
Dual specificity mitogen-activated protein kinase kinase 2	MAP2K2	P36507	CHEMBL2964	Kinase	0.226318	2 / 1
Serine/threonine-protein kinase NEK2	NEK2	P51955	CHEMBL3835	Kinase	0.226318	2 / 1
Serine/threonine-protein kinase GAK	GAK	O14976	CHEMBL4355	Kinase	0.226318	3 / 1
Serine/threonine-protein kinase MST1	STK4	Q13043	CHEMBL4598	Kinase	0.226318	1 / 1
Casein kinase I epsilon	CSNK1E	P49674	CHEMBL4937	Kinase	0.226318	2 / 1
Serine/threonine-protein kinase ULK3	ULK3	Q6PHR2	CHEMBL5047	Kinase	0.226318	2 / 1
Mitogen-activated protein kinase kinase kinase kinase 3	MAP4K3	Q8IVH8	CHEMBL5432	Kinase	0.226318	1 / 1
Bone morphogenetic protein receptor type-1B	BMPR1B	O00238	CHEMBL5476	Kinase	0.226318	2 / 1
Serine/threonine-protein kinase 25	STK25	O00506	CHEMBL5552	Kinase	0.226318	1 / 1
