# Supplementary material for: Therapeutic targets and signaling mechanisms of dasatinib activity against radiation skin ulcer
Source: Front Public Health. 2022 Nov 30;10:1031038. doi: 10.3389/fpubh.2022.1031038 (PMC9749824; doi:10.3389/fpubh.2022.1031038)
Supplement: Supplementary Table 3 — The dasatinib pharmacological targets form Drugbank database. [file Table_3.xlsx]

## Sheet: Sheet1
Gene Name
ABL1
SRC
EPHA2
LCK
YES1
KIT
PDGFRB
STAT5B
ABL2
FYN
BTK
NR4A3
BCR
CSK
EPHA5
EPHB4
FGR
FRK
HSPA8
LYN
ZAK
MAPK14
PPAT
CYP3A4
CYP1A1
CYP1A2
CYP1B1
CYP3A5
FMO3
ABCB1
ABCG2
