# Supplementary material for: Therapeutic targets and signaling mechanisms of dasatinib activity against radiation skin ulcer
Source: Front Public Health. 2022 Nov 30;10:1031038. doi: 10.3389/fpubh.2022.1031038 (PMC9749824; doi:10.3389/fpubh.2022.1031038)
Supplement: Supplementary Table 5 — The targets related to dasatinib activity against radiation skin ulcer. [file Table_5.xlsx]

## Sheet: Sheet1
FGFR1
CYP1A1
FGFR3
HSPA8
AURKA
ACVR2A
BTK
HCK
AURKB
CYP3A5
PDGFRB
FYN
KIT
JAK2
NR4A3
YES1
BLK
WEE1
FLT1
EGFR
BCR
ERBB2
STAT5B
ACVR1
ABL1
SRC
MAP3K7
PDGFRA
BMX
HTR2A
LIMK1
EPHB2
BRAF
EPHB4
CYP1B1
ERBB4
TNIK
ACVRL1
BMPR1A
EPHA2
RET
RIPK2
ABCB1
MAPK14
CSK
LCK
RAF1
MAP2K2
CDC42BPG
FGFR2
TNK2
TGFBR1
MAP3K1
PBK
LIMK2
KDR
ABCG2
EPHA3
CYP1A2
LYN
MAP2K5
FLT3
ERBB3
SYK
EFNB2
STK4
JAK3
CDC42BPB
EPHB6
CSF2RA
MAP2K1
DDR2
DDR1
MAP4K4
CSF1R
CYP3A4
