# Supplementary material for: Therapeutic targets and signaling mechanisms of dasatinib activity against radiation skin ulcer
Source: Front Public Health. 2022 Nov 30;10:1031038. doi: 10.3389/fpubh.2022.1031038 (PMC9749824; doi:10.3389/fpubh.2022.1031038)
Supplement: Supplementary Table 6 — Expression values of core targets in cells of rats at different time points after irradiation. [file Table_6.xlsx]

## Sheet: gene_exp_rat
barcode	group	clusters	new_celltype	Jak2	Src	Kit	Egfr	Erbb2	Fyn
con_AAACCCAAGAGGTCGT	con	1	Fibroblasts	0.92279	0	0	0.564262	0	0
con_AAACCCAAGATCCTAC	con	4	Keratinocytes	0.5422	0	0	0	0	0
con_AAACCCAAGTAGGATT	con	9	Fibroblasts	1.46865	0	0	0	1.46865	0
con_AAACCCAGTTACGGAG	con	16	Keratinocytes	0	0	0	0	0	0
con_AAACCCAGTTGACTGT	con	5	Keratinocytes	0.90136	0	0	0	0.218191	0
con_AAACCCATCACCTCAC	con	1	Fibroblasts	0	0	0	0	0	0
con_AAACCCATCCGGCTTT	con	3	Keratinocytes	0	0.91915	0	0	0	0.91915
con_AAACCCATCGAGGCAA	con	4	Keratinocytes	0	0	0	0	0	0
con_AAACGAAAGACAGCTG	con	1	Fibroblasts	0.830843	0	0	0	0	1.07939
con_AAACGAACAACGCATT	con	5	Keratinocytes	0	0	0	0	0	0
con_AAACGAACACTACAGT	con	1	Fibroblasts	1.05207	0.483164	0	0	0	0.807542
con_AAACGAACACTAGGTT	con	1	Fibroblasts	0	0	0	0.672529	0	0.891498
con_AAACGAACATGACGGA	con	21	Pericytes	0	0	0	0	0	0
con_AAACGAAGTACAGCGA	con	3	Keratinocytes	0	0	0	0	0	0
con_AAACGAAGTATGCAAA	con	1	Fibroblasts	0	0.548264	0	0.548264	0	1.53713
con_AAACGAAGTCCTCAGG	con	3	Keratinocytes	0.993718	0.993718	0	0	0	0
con_AAACGAATCCAGTTCC	con	7	Vascular_smooth_muscle_cells	0	0	0	0	0	0
con_AAACGCTAGAGCCCAA	con	1	Fibroblasts	1.55568	0	0	0	0	0
con_AAACGCTAGGCGATAC	con	1	Fibroblasts	1.52496	0	0	0	0	1.22279
con_AAACGCTCAAATAGCA	con	1	Fibroblasts	0	0	1.20819	0	0	0
con_AAACGCTCATCTTCGC	con	16	Keratinocytes	0	0	0	0	0	0
con_AAACGCTGTACACGCC	con	16	Keratinocytes	0	0	0	0	0	0
con_AAACGCTGTACCGGAA	con	3	Keratinocytes	1.47382	0	0	0	0	0
con_AAACGCTGTACCTATG	con	5	Keratinocytes	0.947897	0.274639	0	0	0	0
con_AAACGCTGTATTTCGG	con	13	Macrophages_monocytes	0.676617	0.676617	0	0	0	0
con_AAACGCTGTCTTGAAC	con	2	Keratinocytes	2.04083	0	0	0	0	0
con_AAACGCTGTGATACTC	con	7	Vascular_smooth_muscle_cells	0	0	0	0	0	0
con_AAACGCTTCATCCCGT	con	24	Schwann_cells	0.697121	0	0	0	0	1.61579
con_AAAGAACAGACGTCCC	con	3	Keratinocytes	0	0	0	0.932866	0	0
con_AAAGAACAGCGAATGC	con	3	Keratinocytes	1.29715	0	0	0	0	0
con_AAAGAACAGCGGTAGT	con	14	Keratinocytes	0	0	0	0.384896	0	0.384896
con_AAAGAACAGCTCCACG	con	20	Neurons	1.74461	1.21249	0	0	0	0
con_AAAGAACAGGTCTGGA	con	1	Fibroblasts	1.96794	0	0	0	0	0.862041
con_AAAGAACAGTATTCCG	con	3	Keratinocytes	1.079	0	0	0	0	0
con_AAAGAACCAAACACGG	con	6	T_NK_cells	1.68541	0	0	0	0	2.28129
con_AAAGAACCAACACAAA	con	3	Keratinocytes	0	0	0	0	0	0
con_AAAGAACCACTCACTC	con	1	Fibroblasts	1.59802	0	0	0	0	1.59802
con_AAAGAACGTCACTTCC	con	6	T_NK_cells	0	0	0	0	0	1.67528
con_AAAGAACGTGGCCACT	con	16	Keratinocytes	0	0	0	0	0	0
con_AAAGAACGTGGCTAGA	con	1	Fibroblasts	1.69242	0	0	0	0	0
con_AAAGAACGTGGTTTAC	con	1	Fibroblasts	0	0	0	0	0	1.51538
con_AAAGAACTCACAGAGG	con	7	Vascular_smooth_muscle_cells	0	0	0	0	0	0
con_AAAGAACTCCATATGG	con	4	Keratinocytes	1.24417	0	0	0	0.48089	0
con_AAAGGATCAGGTGACA	con	3	Keratinocytes	0	0	0	0	0	0
con_AAAGGATGTCCATACA	con	2	Keratinocytes	0	0	0	0	0	0
con_AAAGGATGTGGAGGTT	con	17	Endothelial_cells	0	0	0	0	0	0
con_AAAGGGCAGTCTGGAG	con	5	Keratinocytes	0.847806	0	0	0	0.367998	0
con_AAAGGGCAGTGACCTT	con	24	Schwann_cells	2.28918	0	0	1.02006	0	0
con_AAAGGGCAGTGGTTCT	con	5	Keratinocytes	0.649476	0	0	0	0	0
con_AAAGGGCAGTTTCGAC	con	3	Keratinocytes	0	0	0	1.01108	1.01108	0
con_AAAGGGCCAAGCGGAT	con	1	Fibroblasts	0	0	0	1.81613	0	1.27369
con_AAAGGGCCAGGCGATA	con	3	Keratinocytes	1.06249	0	0	0	0	0
con_AAAGGGCGTCACCGCA	con	3	Keratinocytes	0.937661	0.937661	0	0	0	0
con_AAAGGGCGTTAGGACG	con	10	Keratinocytes	1.05987	0.386281	0	0	0	0
con_AAAGGGCTCCTCCACA	con	16	Keratinocytes	0	0	0	0	0	0
con_AAAGGGCTCGATACTG	con	22	Fibroblasts	1.74259	1.05947	0	0	0	0
con_AAAGGGCTCGGACTTA	con	1	Fibroblasts	0.979373	0	0	0	0	1.64035
con_AAAGGGCTCGTGTGAT	con	14	Keratinocytes	0.46798	0	0	0	0	0
con_AAAGGTACACACCTAA	con	5	Keratinocytes	0.257003	0	0	0	0.257003	0
con_AAAGGTACATCAGCGC	con	10	Keratinocytes	0	0.352889	0	0	0.352889	0
con_AAAGGTAGTACCGTCG	con	3	Keratinocytes	0	0.907707	0	0	0	0
con_AAAGGTAGTACGATCT	con	11	Fibroblasts	0.641901	0.854473	0	0.371595	0	0
con_AAAGGTAGTCGTATGT	con	17	Endothelial_cells	0	0	0	0	0	0
con_AAAGGTATCTAGCCAA	con	4	Keratinocytes	0.992541	0	0	0	0.614667	0
con_AAAGGTATCTGGCCGA	con	10	Keratinocytes	0.360264	0	0	0.360264	0	0
con_AAAGTCCAGTCTGGAG	con	11	Fibroblasts	0	0.590861	0	0	0	0
con_AAAGTCCCACCCTTGT	con	1	Fibroblasts	1.48209	0	0	0	0	1.18421
con_AAAGTCCCAGCTCATA	con	4	Keratinocytes	1.05458	0	0	0	0	0
con_AAAGTCCGTAGATCGG	con	24	Schwann_cells	0	0	0	0	0	1.27295
con_AAAGTCCGTCCCTAAA	con	11	Fibroblasts	0	0	0	0	0	0
con_AAAGTCCGTGATGAAT	con	1	Fibroblasts	1.41683	0	0	0	0	0.713607
con_AAAGTCCGTTAGTCGT	con	13	Macrophages_monocytes	1.0061	0	0	0	0	0
con_AAAGTCCGTTCCTTGC	con	3	Keratinocytes	0	0	0	0	0	0
con_AAAGTCCGTTGGGACA	con	1	Fibroblasts	0	0	0	0	0	0.778309
con_AAAGTCCTCCTTATGT	con	13	Macrophages_monocytes	0.9847	0	0	0	0	0
con_AAAGTCCTCTCCTACG	con	7	Vascular_smooth_muscle_cells	1.15564	0	0	0	0	0
con_AAAGTCCTCTGACGCG	con	4	Keratinocytes	1.20483	0	0	0	0	0
con_AAAGTGAAGCGCCCAT	con	4	Keratinocytes	0	0	0	0	0	0
con_AAAGTGAAGGATGTTA	con	14	Keratinocytes	1.32886	0	0	0	0.655229	0.655229
con_AAAGTGAAGTTGTAGA	con	1	Fibroblasts	0	0	0	0	0	0
con_AAAGTGACAATATCCG	con	1	Fibroblasts	0	0	0	0.85678	0	0
con_AAAGTGACAGCACCCA	con	19	Fibroblasts	0.966981	0	0	0	0	0.966981
con_AAAGTGAGTTTACCAG	con	2	Keratinocytes	1.56364	0	0	0.488191	0	0
con_AAAGTGATCAATCCGA	con	22	Fibroblasts	1.25178	0	0	0	0	0
con_AAAGTGATCATTGGTG	con	14	Keratinocytes	1.47408	0	0	0	0	0
con_AAAGTGATCGTAGAGG	con	3	Keratinocytes	0.845853	0	0	0	0.845853	0
con_AAATGGAAGACTCTTG	con	3	Keratinocytes	0	0	0	0	0	0
con_AAATGGAAGATCGACG	con	3	Keratinocytes	0.940412	0	0	0	0	0
con_AAATGGAAGTAGTCAA	con	2	Keratinocytes	0	0	0	0	0	0
con_AAATGGACAAACGGCA	con	3	Keratinocytes	0	0	0	0	0.730314	1.14787
con_AAATGGACACGTAGTT	con	17	Endothelial_cells	0	0	0	0	0	1.5466
con_AAATGGACACTATGTG	con	21	Pericytes	0	0	0	0	0	0
con_AAATGGACATATCTCT	con	1	Fibroblasts	0	0	0	0	0	0
con_AAATGGACATCAGTGT	con	2	Keratinocytes	0	0	0	0	0	0
con_AAATGGACATCCTCAC	con	4	Keratinocytes	1.33207	0.657327	0	0.657327	0	0
con_AAATGGACATCGAGCC	con	3	Keratinocytes	0	0	0	0	1.5545	0
con_AAATGGAGTGCGTGCT	con	19	Fibroblasts	0	0.462319	0	0	0	1.20926
con_AAATGGATCGCAGAGA	con	7	Vascular_smooth_muscle_cells	0	0	0	0	0	0
con_AAATGGATCGTTGTGA	con	22	Fibroblasts	0	0	0	0	0	0
con_AAATGGATCTAACGCA	con	2	Keratinocytes	1.25527	0	0	0	0	0
con_AAATGGATCTTTCAGT	con	13	Macrophages_monocytes	1.41247	0	0	0	0	0
con_AACAAAGAGGGTAATT	con	4	Keratinocytes	0	0	0	0	0	0
con_AACAAAGAGTGGAATT	con	4	Keratinocytes	1.38461	0	0	0	0.404717	0
con_AACAAAGCACCACATA	con	2	Keratinocytes	0	0	0	0	0	0
con_AACAAAGCAGCTACAT	con	16	Keratinocytes	0	0	0	0	0	0
con_AACAAAGGTGGAATGC	con	9	Fibroblasts	0	0	0	0	0	1.50235
con_AACAAAGGTGGACCAA	con	3	Keratinocytes	1.23243	0	0	0.795149	0	0.795149
con_AACAAAGGTGTGCTTA	con	3	Keratinocytes	0.80989	0	0	0	0	0
con_AACAAAGGTTAGGGAC	con	14	Keratinocytes	0.827079	0.278886	0.278886	0	0.278886	0.496715
con_AACAAAGGTTATGACC	con	3	Keratinocytes	0	0	1.67001	0	0	0
con_AACAAAGTCACGAACT	con	5	Keratinocytes	0.846385	0	0	0	0	0
con_AACAAAGTCCGTGTCT	con	1	Fibroblasts	0	0	0	0	0	0
con_AACAAAGTCCTTCACG	con	19	Fibroblasts	0.958475	0	0	0	0	0.791085
con_AACAAAGTCGCAGAGA	con	19	Fibroblasts	0	0	0	0	0	1.32357
con_AACAAAGTCTCGTCAC	con	5	Keratinocytes	0	0	0	0.425891	0.425891	0
con_AACAACCAGCATATGA	con	9	Fibroblasts	1.07428	0	0	0	0	0
con_AACAACCAGGAAAGAC	con	3	Keratinocytes	0.883497	0.883497	0	0	0	0
con_AACAACCCAACAAAGT	con	11	Fibroblasts	1.29479	0	0	0	0	1.46159
con_AACAACCCAATGTCAC	con	14	Keratinocytes	0.480183	0.480183	0	0.480183	0	0
con_AACAACCCAGACCATT	con	3	Keratinocytes	0	0	0	0.910628	0	0
con_AACAACCCAGAGCTAG	con	7	Vascular_smooth_muscle_cells	0	0	0	0	0	1.95783
con_AACAACCGTAGGTCAG	con	14	Keratinocytes	0	0	0	0	0	0
con_AACAACCGTTCCGCGA	con	4	Keratinocytes	0.73548	0.433885	0	0	0	0
con_AACAACCTCCTGCCAT	con	1	Fibroblasts	2.05852	0	0	0	0	2.05852
con_AACAACCTCGACGTCG	con	3	Keratinocytes	0	0	0	0	0	0
con_AACAACCTCGGCTCTT	con	1	Fibroblasts	1.4467	0.500663	0	0	0	1.08162
con_AACAAGAAGGCTTAGG	con	1	Fibroblasts	1.01297	0	0	0.629614	0	0.629614
con_AACAAGACAACACGAG	con	13	Macrophages_monocytes	0.846309	0	0	0	0	0
con_AACAAGAGTGTCATGT	con	2	Keratinocytes	0	0	0	0	0	0
con_AACAAGATCATACGAC	con	1	Fibroblasts	1.0054	0.767946	0	0.455947	0	0.455947
con_AACAAGATCCACCTGT	con	7	Vascular_smooth_muscle_cells	0.798294	0	0	0	0	0
con_AACAAGATCGGATACT	con	1	Fibroblasts	0	0	0	0	0	0
con_AACAAGATCTCTCGAC	con	1	Fibroblasts	0.48739	0	0	0	0	0.48739
con_AACACACAGACGGTTG	con	1	Fibroblasts	0	0	0	1.64324	0	0
con_AACACACAGAGGGTAA	con	7	Vascular_smooth_muscle_cells	0	0	0	0	0	0
con_AACACACAGGACCCAA	con	11	Fibroblasts	1.06698	0	0	0	0	1.06698
con_AACACACAGGTGGCTA	con	8	Fibroblasts	1.5466	0.720692	0	0	0	0.949254
con_AACACACAGTATCCTG	con	1	Fibroblasts	1.41551	0	0	0.484716	0	0
con_AACACACAGTGTTCAC	con	10	Keratinocytes	0.354939	0	0	0.354939	0.354939	0
con_AACACACCATACAGGG	con	2	Keratinocytes	0.596376	1.23738	0	0	0	0
con_AACACACCATACCAGT	con	3	Keratinocytes	1.13711	0	0	0	0	0
con_AACACACCATAGGTAA	con	12	DC	1.7822	0	0	0.37112	0	0.853595
con_AACACACTCACTGTCC	con	9	Fibroblasts	1.07131	0	0	0	0	0
con_AACACACTCCCTCTCC	con	13	Macrophages_monocytes	1.39945	0	0	0	0	0
con_AACACACTCCGCTGTT	con	4	Keratinocytes	0.861962	0	0	0	0	0
con_AACACACTCGTACCTC	con	4	Keratinocytes	0.479667	0	0	0	0	0
con_AACACACTCGTCGCTT	con	3	Keratinocytes	0	0	0	0	0	0
con_AACAGGGAGAGCTGAC	con	3	Keratinocytes	0	0	0	0	0	0
con_AACAGGGAGTTCGGTT	con	2	Keratinocytes	1.08966	0.400999	0	0	0	0
con_AACAGGGCAAACTCTG	con	9	Fibroblasts	0	0	0	0	0	0
con_AACAGGGCAAATGATG	con	14	Keratinocytes	0.879726	0.533635	0	0	0	0
con_AACAGGGCATCTCAAG	con	3	Keratinocytes	1.3771	0	0	0	0	0
con_AACAGGGGTACATACC	con	4	Keratinocytes	1.73678	0	0	0	0	0
con_AACAGGGGTCTTGGTA	con	1	Fibroblasts	0	0	0	0	0	0
con_AACAGGGTCCGATAGT	con	3	Keratinocytes	0	0	0	0.882347	0	0.664941
con_AACCAACAGAGGACTC	con	3	Keratinocytes	0.658112	0	0	0.382245	0	0.658112
con_AACCAACAGCATACTC	con	11	Fibroblasts	0.383209	0.383209	0	0	0	0
con_AACCAACAGTCGAAGC	con	4	Keratinocytes	0.619501	0	0	0.999161	0	0
con_AACCAACCAATAACGA	con	1	Fibroblasts	0.457114	0	0	0	0	1.00742
con_AACCAACCATTCGGGC	con	8	Fibroblasts	0.859716	0	0	0	0	1.11309
con_AACCAACGTTCCACAA	con	4	Keratinocytes	0.484046	0	0	0	0	0
con_AACCAACGTTCTTAGG	con	14	Keratinocytes	0.567022	0.567022	0	0	0	0
con_AACCAACGTTTGGGTT	con	9	Fibroblasts	0	0	0	0	0	0
con_AACCAACTCATTGTGG	con	14	Keratinocytes	0.505235	0	0	0	0	0
con_AACCAACTCTTTGATC	con	1	Fibroblasts	0	0	0	0	0	0
con_AACCACAGTCCGCAGT	con	4	Keratinocytes	1.24049	0	0	0	0	0
con_AACCACAGTCGTGGTC	con	1	Fibroblasts	2.02781	0	0	0	0	0.741731
con_AACCATGAGGGTTAAT	con	21	Pericytes	0	0	0	0	0	0
con_AACCATGCACGCAAAG	con	9	Fibroblasts	2.4365	0	0	0	0	0
con_AACCATGCATGAGGGT	con	3	Keratinocytes	0.997916	0	0	0	0.997916	0
con_AACCATGGTATACAGA	con	1	Fibroblasts	1.5712	0	0	0	0	1.06685
con_AACCATGGTGTACGCC	con	1	Fibroblasts	0.587112	0	0	0	0	1.2227
con_AACCCAAAGTCGGCAA	con	9	Fibroblasts	0	0	0	0	0	0
con_AACCCAAAGTCTCTGA	con	3	Keratinocytes	1.51482	0	0	0	0	0
con_AACCCAAAGTTGGAAT	con	1	Fibroblasts	1.18748	0	0	0	0	0.760528
con_AACCCAACATCGCTCT	con	5	Keratinocytes	0.80255	0	0	0	0.343879	0
con_AACCCAAGTGAACTAA	con	2	Keratinocytes	0	0	0	0	0	1.3943
con_AACCCAAGTGAGCCAA	con	3	Keratinocytes	0	0	0	0	0	0
con_AACCCAAGTGTAGGAC	con	3	Keratinocytes	1.19518	0	0	0	0	0
con_AACCCAATCAGGCGAA	con	11	Fibroblasts	0.375848	0.648385	0	0.375848	0	0
con_AACCCAATCGACGCGT	con	7	Vascular_smooth_muscle_cells	0	0	0	0	0	0.972879
con_AACCCAATCTGCGTCT	con	4	Keratinocytes	1.27406	0	0	0	0	0
con_AACCTGAAGAAAGTCT	con	2	Keratinocytes	1.52764	0	0	0	0	0
con_AACCTGAAGCGTTACT	con	11	Fibroblasts	0	0	0	0	0	0.693497
con_AACCTGAAGCTGAGTG	con	21	Pericytes	0.884539	0	0	0	0	0
con_AACCTGACAAAGAACT	con	6	T_NK_cells	1.3781	0	0	0	0	1.3781
con_AACCTGACAACGGCCT	con	3	Keratinocytes	1.29081	0	0	0	0	0
con_AACCTGAGTTATAGAG	con	3	Keratinocytes	0	0	0	0	0	1.04342
con_AACCTGATCAGTCAGT	con	3	Keratinocytes	0	0	0	0	1.04725	0
con_AACCTGATCATTGCTT	con	3	Keratinocytes	0	0	0	0	0	0
con_AACCTGATCCTGTACC	con	1	Fibroblasts	0.828874	0	0	0.497965	0	0.497965
con_AACCTGATCTAGCATG	con	3	Keratinocytes	0.901751	0	0	0	0	0.901751
con_AACCTTTAGCTGGCCT	con	4	Keratinocytes	1.28807	0	0	0	0.422096	0
con_AACCTTTCAAATGCTC	con	9	Fibroblasts	0	0	0	0	0	0
con_AACCTTTCACATGAAA	con	1	Fibroblasts	1.941	0	0	0	0	1.70006
con_AACCTTTCACATTGTG	con	9	Fibroblasts	0.99889	0	0	0	0	0
con_AACCTTTCACTTTAGG	con	4	Keratinocytes	1.19446	0.252873	0	0.252873	0.252873	0
con_AACCTTTGTATCCTCC	con	8	Fibroblasts	1.30461	0	0	0	0	0.639438
con_AACCTTTTCAATGCAC	con	4	Keratinocytes	0	0	0	0	0.503184	0
con_AACCTTTTCTTCCCGA	con	3	Keratinocytes	0	0	0	0	0	0
con_AACCTTTTCTTCGATT	con	16	Keratinocytes	1.13096	0	0	0	0	0
con_AACGAAAAGATAGGGA	con	3	Keratinocytes	0.658044	0	0	0	0	1.05153
con_AACGAAACACAGCTTA	con	3	Keratinocytes	1.96316	0	0	0	0	0
con_AACGAAACAGCCGGTT	con	2	Keratinocytes	0.937024	0.574469	0	0	0	0
con_AACGAAAGTAGGAGTC	con	4	Keratinocytes	1.00352	0	0	0	0	0
con_AACGAAATCCTGGCTT	con	3	Keratinocytes	0.868333	0	0	0	0	0
con_AACGAAATCTATTGTC	con	4	Keratinocytes	0.586368	0	0	0	0	0
con_AACGAAATCTCAAAGC	con	3	Keratinocytes	0	0	0	0	0	0
con_AACGGGAAGAGCCATG	con	10	Keratinocytes	0	0	0	0	0	0
con_AACGGGAAGCAGGCAT	con	3	Keratinocytes	0.694099	0	0	0	0	0
con_AACGGGACAAAGCTAA	con	11	Fibroblasts	0	0	0	0	0	0
con_AACGGGACAACGGCCT	con	4	Keratinocytes	1.32761	0	0	0	0	0
con_AACGGGACATCTAGAC	con	5	Keratinocytes	0.827749	0	0	0	0	0
con_AACGGGAGTACCTAAC	con	10	Keratinocytes	0.90542	0	0	0	0	0
con_AACGGGATCACACCGG	con	1	Fibroblasts	0.621848	0	0	0	0	0.621848
con_AACGGGATCAGCATTG	con	1	Fibroblasts	1.07619	0	0	0.497434	0	0.828112
con_AACGGGATCCCATAAG	con	13	Macrophages_monocytes	0	0	0	0	0	0
con_AACGTCAAGACAGTCG	con	11	Fibroblasts	1.47065	0	0	0	0	0.608685
con_AACGTCAAGCCACCGT	con	3	Keratinocytes	1.48395	0	0	0	0	0.616583
con_AACGTCAAGGGAGATA	con	3	Keratinocytes	0.953547	0	0	0	0	0
con_AACGTCAGTAGGTGCA	con	3	Keratinocytes	0	0	0	0	0	0
con_AACGTCAGTATGAAAC	con	14	Keratinocytes	0	0	0	0.675905	0	0
con_AACGTCATCATTCATC	con	1	Fibroblasts	0	0	0	0	0	0.992969
con_AACTTCTAGACCGTTT	con	3	Keratinocytes	0	0	0	1.5706	0	0
con_AACTTCTAGCTCCGAC	con	1	Fibroblasts	0	0	0	0	0	0
con_AACTTCTAGGCACTAG	con	4	Keratinocytes	0	0	0	0	0	0
con_AACTTCTAGGGACTGT	con	21	Pericytes	0	0	0	0	0	0
con_AACTTCTGTAATCAAG	con	21	Pericytes	0	0	0	0	0	0
con_AACTTCTGTACCGCGT	con	4	Keratinocytes	0.591905	0	0	0.591905	0	0
con_AACTTCTGTTGCGAAG	con	1	Fibroblasts	1.81643	0	0	0	0.708022	0.708022
con_AACTTCTTCAAGTTGC	con	9	Fibroblasts	0.698998	0	0	0	0	0.698998
con_AACTTCTTCAGACAAA	con	13	Macrophages_monocytes	1.65443	0	0	0	0	0
con_AACTTCTTCCACTTCG	con	1	Fibroblasts	1.4192	0	0	0.578552	0	1.4192
con_AACTTCTTCTGTAAGC	con	3	Keratinocytes	0.911785	0.911785	0	0	0	0
con_AAGAACAAGAATTCAG	con	11	Fibroblasts	0	0	0	0	0	0
con_AAGAACAAGTAAACGT	con	8	Fibroblasts	1.47144	0	0	0	0	0.444207
con_AAGAACAAGTAAGGGA	con	10	Keratinocytes	0.658823	0	0	0.270667	0.270667	0
con_AAGAACAAGTACCGGA	con	1	Fibroblasts	1.87396	0	0	0	0	1.40201
con_AAGAACAAGTCACAGG	con	1	Fibroblasts	1.05207	0	0	0.483164	0	0.483164
con_AAGAACACACATTGTG	con	4	Keratinocytes	0.749856	0	0	0.443626	0	0
con_AAGAACACACCAGTAT	con	1	Fibroblasts	1.04112	0.47673	0	0.47673	0	0.798227
con_AAGAACACAGACACAG	con	9	Fibroblasts	1.31791	0.861962	0	0	0	0
con_AAGAACACAGCTGTCG	con	3	Keratinocytes	1.21866	0	0	0	0	1.21866
con_AAGAACAGTCCCACGA	con	1	Fibroblasts	1.9257	0	0	0	0	0
con_AAGAACATCAGTGATC	con	1	Fibroblasts	0.931651	0	0	0	0	1.96778
con_AAGAACATCCACTTTA	con	3	Keratinocytes	0	0	0	0	0	0
con_AAGACAAAGACTCTAC	con	4	Keratinocytes	0.486906	0	0	0	0	0
con_AAGACAAAGTAAGACT	con	1	Fibroblasts	0	0	0	0.568346	0	0.928492
con_AAGACAACACGTCATA	con	1	Fibroblasts	1.69831	0	0	0.68922	0	0.402849
con_AAGACAACAGACACAG	con	4	Keratinocytes	1.64819	0	0	0	0	0
con_AAGACAACAGCAGAAC	con	4	Keratinocytes	0	0	1.33159	0.872771	0.872771	0
con_AAGACAATCGAATCCA	con	1	Fibroblasts	1.0093	0.458201	0	0.458201	0	1.0093
con_AAGACAATCTCGACCT	con	20	Neurons	0	0.891696	0	0	0.891696	1.35546
con_AAGACTCAGTGGGAAA	con	2	Keratinocytes	0	0	0	0	0	0
con_AAGACTCCAGGTCAAG	con	3	Keratinocytes	1.17904	0	0	1.17904	0	0.754063
con_AAGACTCCATCCTTCG	con	9	Fibroblasts	1.22652	0	0	0	1.22652	0.79058
con_AAGACTCCATCTAGAC	con	1	Fibroblasts	0.666366	0	0	0.666366	0	0.666366
con_AAGACTCCATTACTCT	con	4	Keratinocytes	1.82084	0	0	0	0	0
con_AAGACTCGTTACCTGA	con	19	Fibroblasts	1.08312	0.681552	0	0	0	1.36885
con_AAGACTCGTTCTCAGA	con	23	Skeletal_Muscle_Progenitors	0	0	0	0	0	0.80906
con_AAGACTCGTTCTCCAC	con	11	Fibroblasts	0.950567	0	0	0.584218	0.584218	0
con_AAGACTCTCCCGAGAC	con	9	Fibroblasts	0	0	0	0	0	0
con_AAGACTCTCCGATTAG	con	4	Keratinocytes	1.44578	0	0	0	0	0
con_AAGACTCTCGCCCAGA	con	1	Fibroblasts	1.51362	0	0	0	0	1.37438
con_AAGATAGAGGTTACAA	con	9	Fibroblasts	2.5319	0	0	0	1.35953	0
con_AAGATAGAGGTTCCGC	con	1	Fibroblasts	0.739749	0	0	0	0	0.971958
con_AAGATAGCACAATGAA	con	4	Keratinocytes	1.18904	0	0	0	0	0
con_AAGATAGCACGGCTAC	con	9	Fibroblasts	1.76237	0	0	0	0	1.22763
con_AAGATAGCAGTGCGCT	con	14	Keratinocytes	1.00441	0.455377	0	0	0	0
con_AAGATAGGTAAGCTCT	con	1	Fibroblasts	0.541148	0.541148	0	0.541148	0	1.14865
con_AAGATAGGTACAGCGA	con	6	T_NK_cells	0.924529	0	0	0	0	0.924529
con_AAGATAGGTATCGCTA	con	3	Keratinocytes	0.827821	0	0	0.827821	0	0
con_AAGATAGGTTATGTCG	con	4	Keratinocytes	1.11909	0	0	0	0	0
con_AAGATAGTCAAGCCCG	con	3	Keratinocytes	0	1.20589	0	0	1.20589	0
con_AAGATAGTCGTCGGGT	con	3	Keratinocytes	0	1.17068	0	0	0	0
con_AAGCATCAGCAAGGAA	con	3	Keratinocytes	0	1.79552	0	0	0	0
con_AAGCATCAGGCACTAG	con	10	Keratinocytes	0.967461	0	0	0	0	0
con_AAGCATCCAAGAGATT	con	3	Keratinocytes	0	0	0	0	0	0.975857
con_AAGCATCCACCCTAGG	con	14	Keratinocytes	0	1.11653	0	0	0	0
con_AAGCATCCACCGGCTA	con	4	Keratinocytes	1.36354	0	0	0	0	0
con_AAGCATCCAGGAATAT	con	1	Fibroblasts	1.18763	0	0	0	0	0.565179
con_AAGCATCCAGGACGAT	con	2	Keratinocytes	1.81355	0	0	0.618078	0	0
con_AAGCATCCATGATGCT	con	3	Keratinocytes	0	0	0	0.574995	0	0
con_AAGCATCGTAGTACGG	con	9	Fibroblasts	1.45264	0	1.45264	0	0	0
con_AAGCATCGTCAACATC	con	3	Keratinocytes	0	0	0	1.00139	0	0
con_AAGCATCGTGTCGATT	con	2	Keratinocytes	0	0	0	0	0	0
con_AAGCATCTCAATCGGT	con	2	Keratinocytes	0.321642	0	0	0	0	0
con_AAGCCATAGACTTCAC	con	9	Fibroblasts	0.95159	0	0	0	0	1.75258
con_AAGCCATAGCCTCAAT	con	3	Keratinocytes	0	0	0	0	0	0
con_AAGCCATAGTAAGAGG	con	3	Keratinocytes	0.582538	0	0	0	0	0
con_AAGCCATCAACAAAGT	con	5	Keratinocytes	1.35169	0	0	0	0	0
con_AAGCCATCAGGTTTAC	con	11	Fibroblasts	0.713235	0.713235	0	0.713235	0	0.713235
con_AAGCCATGTGCATGAG	con	4	Keratinocytes	1.17176	0	0	0	0.748503	0
con_AAGCCATTCCGGCAGT	con	7	Vascular_smooth_muscle_cells	0	0	0	0	0	0
con_AAGCCATTCGGACCAC	con	2	Keratinocytes	1.22542	0	0	0.58882	0	0
con_AAGCGAGAGAAACTGT	con	5	Keratinocytes	1.57749	0	0	0	0	0
con_AAGCGAGAGGGTTAGC	con	4	Keratinocytes	1.5871	0	0	0	0	0
con_AAGCGAGCAAAGGCGT	con	16	Keratinocytes	1.92295	0	0	0	0	0
con_AAGCGAGCACAAATCC	con	9	Fibroblasts	0	0	0	0	0	0
con_AAGCGAGCAGCTACTA	con	2	Keratinocytes	1.31332	0	0	0	0	0
con_AAGCGAGCAGTGCCTG	con	3	Keratinocytes	0	0	0	0	0	0
con_AAGCGAGCATACACCA	con	5	Keratinocytes	2.03954	0	0	0	0	0
con_AAGCGAGCATCTGTTT	con	8	Fibroblasts	0	0	0	0	0	0
con_AAGCGAGGTCGCCACA	con	14	Keratinocytes	0	0.570545	0	0	0	0
con_AAGCGAGGTCGCGTTG	con	9	Fibroblasts	0	0	0	0	0	0
con_AAGCGAGGTCTTGAGT	con	2	Keratinocytes	1.15407	0	0	0.43358	0	0
con_AAGCGAGGTGATGTAA	con	22	Fibroblasts	2.4558	0	0	0.598656	0	0
con_AAGCGAGGTGCAGTGA	con	4	Keratinocytes	1.10695	0	0	0	0	0
con_AAGCGTTAGAGCATAT	con	9	Fibroblasts	0	0	0	0	0	1.02177
con_AAGCGTTAGGCTGGAT	con	9	Fibroblasts	0.810583	0	0	0	0	0.810583
con_AAGCGTTCAAGTAGTA	con	16	Keratinocytes	1.53622	0	0	0	0	0
con_AAGCGTTCACAATGTC	con	11	Fibroblasts	0.45895	0	0	0	0	0.45895
con_AAGCGTTCACACCGCA	con	14	Keratinocytes	0	0	0	0.946641	0	0
con_AAGCGTTCACGTGAGA	con	2	Keratinocytes	0	0	0	0	0	0
con_AAGCGTTCATGGCTGC	con	3	Keratinocytes	0	0	0	0	0	0
con_AAGCGTTGTAGACGGT	con	3	Keratinocytes	0.939367	1.41506	0	0	0	0
con_AAGCGTTGTGCGGCTT	con	4	Keratinocytes	0	0	0	0	0.498472	0
con_AAGCGTTGTTCTTAGG	con	3	Keratinocytes	1.00237	0	0	0	0	0
con_AAGCGTTTCAGGACGA	con	3	Keratinocytes	0	0	0	0	0	0.794883
con_AAGCGTTTCATTCATC	con	11	Fibroblasts	0	0.552145	0	0	0	0
con_AAGGAATAGAGGCTGT	con	3	Keratinocytes	0	0	0	0	0	0
con_AAGGAATCACGCTGTG	con	1	Fibroblasts	0	0	0	1.36951	0	0
con_AAGGAATCAGTGTATC	con	3	Keratinocytes	0	1.31951	0	0	0	0
con_AAGGAATCAGTTGTCA	con	9	Fibroblasts	1.6517	0	0	0	0	0
con_AAGGAATTCCTCTCGA	con	10	Keratinocytes	0	0	0	0	0	0
con_AAGGAATTCTCATAGG	con	1	Fibroblasts	0	0	0	0	0	0
con_AAGGTAACACTAGGCC	con	8	Fibroblasts	0	0	0	0	0	1.34813
con_AAGGTAACAGTGTGGA	con	21	Pericytes	1.8576	0	0	0	0	1.30946
con_AAGGTAACATGTGCTA	con	23	Skeletal_Muscle_Progenitors	0	0	0	0	0	2.07673
con_AAGGTAAGTGAGCGAT	con	4	Keratinocytes	1.49105	0	0	0	0	0
con_AAGGTAAGTTACCTGA	con	14	Keratinocytes	0	0	0	0	0	0
con_AAGTACCAGCAGCACA	con	14	Keratinocytes	0.333247	0.582765	0	0.582765	0.333247	0.333247
con_AAGTACCAGCCTATCA	con	4	Keratinocytes	0	0.836623	0	0	0	0
con_AAGTACCAGCTGAAGC	con	4	Keratinocytes	0.695909	0	0	0	0.695909	0
con_AAGTACCCAACCGGAA	con	3	Keratinocytes	0.855301	0	0	0.291191	0	0
con_AAGTACCTCATTCCTA	con	10	Keratinocytes	0.357336	0	0	0	0	0
con_AAGTACCTCGGATAAA	con	3	Keratinocytes	0.7709	0	0	0	0	0
con_AAGTCGTAGGAAAGGT	con	3	Keratinocytes	0	1.03527	0	1.03527	0	0
con_AAGTCGTCATATACCG	con	1	Fibroblasts	1.6336	0.864618	0	0	0	1.32127
con_AAGTCGTCATGGGTTT	con	12	DC	0.802279	0	0	0	0	0.802279
con_AAGTCGTGTACGATTC	con	7	Vascular_smooth_muscle_cells	0	0	0	0	0	0
con_AAGTCGTGTGTTACTG	con	3	Keratinocytes	0	0	0	0	0	1.16186
con_AAGTCGTTCCTAAACG	con	7	Vascular_smooth_muscle_cells	0	0	0	0.630147	0	0
con_AAGTCGTTCGTGGCTG	con	3	Keratinocytes	0	0	0	0	0	0.927475
con_AAGTCGTTCTGGCCAG	con	1	Fibroblasts	1.07106	0.672553	0	0	0	1.35524
con_AAGTGAAAGAAATCCA	con	3	Keratinocytes	0	0	0	0	0	0
con_AAGTGAAAGAAGCCAC	con	4	Keratinocytes	0.552583	0	0	0.552583	0.90643	0
con_AAGTGAAAGAATCCCT	con	16	Keratinocytes	1.21984	0	0	1.21984	0	0
con_AAGTGAAAGACACACG	con	19	Fibroblasts	0	0.692024	0	0	0	0.914943
con_AAGTGAAAGGATGAGA	con	5	Keratinocytes	1.11525	0	0	0	0	0
con_AAGTGAACACAATTCG	con	1	Fibroblasts	0.502023	0	0	0	0	1.0839
con_AAGTGAACACTCCTTG	con	1	Fibroblasts	1.77459	0.530447	0	0.875212	0	1.1311
con_AAGTGAAGTTATCTGG	con	9	Fibroblasts	1.62421	0.857874	0	0	0	0
con_AAGTGAATCATGGCCG	con	1	Fibroblasts	1.36314	0.546452	0	0.546452	0	0.897812
con_AAGTGAATCATGGTAC	con	22	Fibroblasts	2.21013	0	0	0	0	0
con_AAGTGAATCCTGGGTG	con	11	Fibroblasts	0	0	0	0	0	1.30788
con_AAGTGAATCGCTTACC	con	2	Keratinocytes	1.53918	0	0	0.476314	0	0
con_AAGTTCGAGAAACTCA	con	1	Fibroblasts	1.38693	0.55998	0	0	0	1.17924
con_AAGTTCGAGACTTCCA	con	4	Keratinocytes	0.681939	0	0	0	0	0
con_AAGTTCGGTACGCTAT	con	10	Keratinocytes	0.70625	0.228405	0	0	0.228405	0.228405
con_AAGTTCGGTCCTATAG	con	1	Fibroblasts	2.22117	0	0	0	0	1.17598
con_AAGTTCGGTCTTAGTG	con	22	Fibroblasts	0	0	0	0	0	0
con_AAGTTCGGTGTGTTTG	con	3	Keratinocytes	1.06798	0	0	0	0	0
con_AAGTTCGTCCAGTGCG	con	2	Keratinocytes	0.42253	0.42253	0	0.42253	0	0
con_AAGTTCGTCCGAACGC	con	4	Keratinocytes	0.607427	0	0	0	0	0.607427
con_AAGTTCGTCTGCTGAA	con	22	Fibroblasts	1.94401	0	0	0.914958	0	0
con_AATAGAGAGAAACTAC	con	3	Keratinocytes	0	0	0	0	0	0
con_AATAGAGAGATCCCGC	con	4	Keratinocytes	0	0.73452	0	0	0.73452	0
con_AATAGAGAGGCGATAC	con	1	Fibroblasts	0.999758	0	0	0	0	0.763178
con_AATAGAGAGTTTGAGA	con	4	Keratinocytes	1.40333	0	0	0	0	0
con_AATAGAGCAAAGACGC	con	1	Fibroblasts	0	0.588927	0	0.588927	0	0.588927
con_AATAGAGCACCATATG	con	11	Fibroblasts	0	0	0	0	0	0
con_AATAGAGCACCTGCGA	con	1	Fibroblasts	0.957139	0.588962	0	0	0	0.957139
con_AATAGAGCACCTGCTT	con	11	Fibroblasts	0.890932	0.391457	0	0	0.391457	0
con_AATAGAGGTACGATCT	con	1	Fibroblasts	0	0	0	0	0	0.511841
con_AATAGAGGTCACAATC	con	4	Keratinocytes	0.519452	0	0	0.519452	0.519452	0
con_AATAGAGGTCCGGACT	con	22	Fibroblasts	0	0	0	0	0	1.95912
con_AATAGAGGTCCTGAAT	con	9	Fibroblasts	0	0	0	0	0	0
con_AATAGAGGTTAAGGGC	con	3	Keratinocytes	0	0	0	0	0	0
con_AATAGAGTCCGTAGTA	con	12	DC	0.933614	0	0	0	0	0
con_AATAGAGTCGCAGAGA	con	4	Keratinocytes	0.666827	0	0	0	0	0
con_AATCACGAGAATCGAT	con	3	Keratinocytes	1.14934	0	0	0	0	0
con_AATCACGAGACGGTCA	con	4	Keratinocytes	1.23901	0	0	0	0	0
con_AATCACGAGCATTTCG	con	17	Endothelial_cells	0	0	0	0	0	0
con_AATCACGAGCCTGAGA	con	7	Vascular_smooth_muscle_cells	0.990728	0	0	0	0	1.47851
con_AATCACGAGGTCGCCT	con	3	Keratinocytes	0	0	0	0	0	0
con_AATCACGCACGAGGAT	con	8	Fibroblasts	0	0.734633	0	0	0	0.965871
con_AATCACGCAGCTCATA	con	1	Fibroblasts	0	0	0	0.907355	0	0.907355
con_AATCACGGTAACGGTG	con	1	Fibroblasts	1.74474	0	0	0.580763	0	0.945773
con_AATCACGGTACCCGAC	con	1	Fibroblasts	1.68589	0	0	0	0	0.813753
con_AATCACGTCAGCTTCC	con	13	Macrophages_monocytes	0.886883	0	0	0	0	0
con_AATCACGTCTGGACTA	con	3	Keratinocytes	0	0	0	0.843959	0.843959	0
con_AATCGACAGCATTGTC	con	3	Keratinocytes	0	0	0	0	0	0
con_AATCGACAGCTAGAGC	con	4	Keratinocytes	0.790909	0.47169	0	0	0.47169	0
con_AATCGACAGGTACATA	con	3	Keratinocytes	0	0	0	0	0	0
con_AATCGACCAACCGGAA	con	10	Keratinocytes	0.336118	0	0	0	0	0
con_AATCGACCACCAGCCA	con	1	Fibroblasts	0.868306	0.379092	0	0.379092	0	0.868306
con_AATCGACCACTTGTGA	con	3	Keratinocytes	0	0	0	0.687643	0.687643	0
con_AATCGACCAGCATTGT	con	2	Keratinocytes	0.807646	0	0	0.483235	0	0
con_AATCGACCATGGGTTT	con	17	Endothelial_cells	1.82575	0	0	0	0	1.00643
con_AATCGACCATTCTGTT	con	10	Keratinocytes	1.03819	0.265449	0	0.265449	0	0
con_AATCGACGTTGACTAC	con	9	Fibroblasts	1.73647	0	0	0	0.660342	0
con_AATCGACTCAAGAAAC	con	1	Fibroblasts	2.03935	0	0	0	0	1.46852
con_AATCGACTCGAAACAA	con	4	Keratinocytes	0.990302	0.291482	0	0.516899	0	0
con_AATCGACTCGGTATGT	con	3	Keratinocytes	0.638425	0	0	0	0	0
con_AATCGTGAGGATTTCC	con	3	Keratinocytes	0.696666	0	0	0	0	0
con_AATCGTGCAACGTAAA	con	16	Keratinocytes	0	0	0	0	1.4952	0
con_AATCGTGCAATCTGCA	con	21	Pericytes	1.85214	0	0	0	0	0
con_AATCGTGCACGCTGCA	con	2	Keratinocytes	1.35717	0.455546	0	0	0	0
con_AATCGTGCAGACACCC	con	3	Keratinocytes	0	0	0	0	0	0
con_AATCGTGGTCACGCTG	con	3	Keratinocytes	0.921239	0.921239	0	0	0	0.921239
con_AATCGTGGTGCCTTCT	con	10	Keratinocytes	1.72705	0	0	0	0.380083	0
con_AATCGTGTCAAACCCA	con	2	Keratinocytes	0	0.415319	0	0	0	0
con_AATCGTGTCGAAATCC	con	3	Keratinocytes	0	0	0	0	0	0
con_AATGAAGAGACAACAT	con	3	Keratinocytes	0	0.571819	0	0.571819	0	0
con_AATGAAGAGACGGATC	con	4	Keratinocytes	1.67648	0	0	0	0	0
con_AATGAAGAGGTCCTGC	con	3	Keratinocytes	0	0	0	0	0	0
con_AATGAAGCAATGAGCG	con	16	Keratinocytes	0	0	0	0	0	0
con_AATGAAGCATAGGCGA	con	21	Pericytes	1.04366	0	0	0	0	0
con_AATGAAGGTAGTGTGG	con	9	Fibroblasts	0	0	0	0	0	0.852513
con_AATGAAGGTCTACGTA	con	20	Neurons	0	1.15885	0	0	0	2.02271
con_AATGAAGGTTTCCATT	con	8	Fibroblasts	2.0783	0	0	0.937472	0	1.4127
con_AATGAAGTCTATACGG	con	1	Fibroblasts	0	0	0	0	0	1.52212
con_AATGACCAGCAGGTCA	con	3	Keratinocytes	2.20198	0.638509	0	0	0	0.638509
con_AATGACCCAATCGCGC	con	2	Keratinocytes	0.818115	0.490487	0	0	0	0
con_AATGACCCATCGAACT	con	20	Neurons	0	0	0	0	0	0
con_AATGACCCATGCCGGT	con	4	Keratinocytes	0.664483	0	0.664483	0	0	0
con_AATGACCGTAAGTTAG	con	1	Fibroblasts	1.42359	0	0	0	0	0.815717
con_AATGACCGTCCTGGTG	con	19	Fibroblasts	0	0	0	0	0	0
con_AATGACCGTCTCCCTA	con	12	DC	1.65769	1.84197	0	0	0	1.4316
con_AATGACCGTGAGAGGG	con	20	Neurons	0	0	0	0	0	1.69224
con_AATGACCGTGAGTGAC	con	1	Fibroblasts	0	0	0	0	0	1.54457
con_AATGACCGTGCCTATA	con	3	Keratinocytes	1.07811	1.07811	0	0	0	0
con_AATGACCGTGGAGGTT	con	5	Keratinocytes	0	0	0	0	0	0
con_AATGACCTCATTTGCT	con	10	Keratinocytes	0.698744	0	0	0.4092	0	0
con_AATGACCTCGTAATGC	con	5	Keratinocytes	1.63269	0	0	0	0.600769	0
con_AATGACCTCTATGCCC	con	4	Keratinocytes	1.09706	0	0.509894	0	0.509894	0
con_AATGCCAAGGTCGTCC	con	5	Keratinocytes	0.724207	0	0	0	0	0.426279
con_AATGCCAAGTTGGCTT	con	1	Fibroblasts	0	0	0	0	0	0
con_AATGCCACACAATTCG	con	1	Fibroblasts	0	0	0	0	0	0
con_AATGCCAGTGAATGAT	con	13	Macrophages_monocytes	1.3791	0	0	0	0	0
con_AATGCCAGTGCGTTTA	con	10	Keratinocytes	0.321757	0.564802	0	0	0	0
con_AATGCCAGTGGTACAG	con	10	Keratinocytes	0	0	0	0	0	0
con_AATGCCATCACTTTGT	con	1	Fibroblasts	0	0	0	0	0	0
con_AATGGAAAGGTCTACT	con	5	Keratinocytes	0.331751	0	0	0	0	0
con_AATGGAACACAAAGTA	con	7	Vascular_smooth_muscle_cells	0	0	0	0	0	0
con_AATGGAACAGAGAAAG	con	15	Neutrophils	0	0	0	0	0	0
con_AATGGAACAGCCCACA	con	7	Vascular_smooth_muscle_cells	0	0	0	0	0	0
con_AATGGAACAGGCTATT	con	4	Keratinocytes	0	0	0	0	0	0
con_AATGGAAGTCTGTCCT	con	1	Fibroblasts	0	0	0	0	0	0.574045
con_AATGGAAGTGAATGAT	con	2	Keratinocytes	1.37927	0	0	0	0	0
con_AATGGAAGTTCCGTTC	con	1	Fibroblasts	0.86978	0	0	0	0	0.86978
con_AATGGAAGTTCGCGTG	con	1	Fibroblasts	1.12983	0.716648	0	0.716648	0	1.64678
con_AATGGAAGTTTGAAAG	con	11	Fibroblasts	0	0	0	0	0	1.16859
con_AATGGAATCCCTGTTG	con	1	Fibroblasts	1.65466	0.385362	0	0	0	0.662838
con_AATGGAATCCGAGCTG	con	1	Fibroblasts	1.44154	0	0	0	0	1.44154
con_AATGGAATCGTTGTAG	con	1	Fibroblasts	0	0	0	0	0	0
con_AATGGCTAGACGGAAA	con	1	Fibroblasts	0	0	0	0	0	1.40018
con_AATGGCTAGGCACTCC	con	1	Fibroblasts	0	0	0	0	0	0
con_AATGGCTCAAAGGGCT	con	20	Neurons	0	0	0	0	0	1.44442
con_AATGGCTCAAGTTCCA	con	3	Keratinocytes	0	0	0	0	0	0
con_AATGGCTCACTCCTTG	con	9	Fibroblasts	1.22186	0	0	0	0	0
con_AATGGCTGTACTGCGC	con	3	Keratinocytes	0	0	0	0	0	0
con_AATGGCTTCAACACGT	con	7	Vascular_smooth_muscle_cells	0.753944	0	0	0	0	0
con_AATGGCTTCCATATGG	con	13	Macrophages_monocytes	0	0	0	0	0	0
con_AATGGCTTCTGGGTCG	con	7	Vascular_smooth_muscle_cells	0	0	0	0	0	0
con_AATTCCTCACGAGAAC	con	1	Fibroblasts	0.676237	0	0	0	0	0.676237
con_AATTCCTCATCGATGT	con	3	Keratinocytes	0	0	0	0	0	0.717991
con_AATTCCTGTACAGTCT	con	3	Keratinocytes	0	0	0	0	0	0
con_AATTCCTGTACGAGTG	con	19	Fibroblasts	0	0	0	0	0	1.80615
con_AATTCCTGTCAACGCC	con	17	Endothelial_cells	0.98135	0	0	0	0	0
con_AATTTCCAGCACCAGA	con	13	Macrophages_monocytes	0	0	0	0	0	0
con_AATTTCCAGTCCCTAA	con	4	Keratinocytes	0.662747	0	0.662747	0.662747	0	0
con_AATTTCCCAAAGCTCT	con	1	Fibroblasts	2.31116	0.563707	0	0.563707	0	0.922014
con_AATTTCCCAACAGTGG	con	11	Fibroblasts	1.33916	0	0	0	0	0.384791
con_AATTTCCCACCAAATC	con	5	Keratinocytes	1.58432	0	0	0	0	0
con_AATTTCCCACGCAAAG	con	24	Schwann_cells	1.49816	0	0	0	0	0
con_AATTTCCCACTGTGAT	con	1	Fibroblasts	1.45768	0	0	1.45768	0	2.02709
con_AATTTCCCATGTAACC	con	3	Keratinocytes	0	0	0	0	0	0
con_AATTTCCGTACCAATC	con	1	Fibroblasts	1.47097	0	0	0	0	1.47097
con_AATTTCCGTACGGGAT	con	8	Fibroblasts	1.20593	0.460563	0	0.460563	0	0.774696
con_AATTTCCGTATCATGC	con	13	Macrophages_monocytes	1.69373	0	0	0	0	0.635487
con_AATTTCCGTCTAGGCC	con	2	Keratinocytes	0	0	0	0	0	0
con_AATTTCCGTTATCTGG	con	9	Fibroblasts	0	0	0	0	0	1.63921
con_AATTTCCTCCAACACA	con	3	Keratinocytes	0	0.716006	0	0	0	0
con_AATTTCCTCCATGAGT	con	3	Keratinocytes	0	0.944043	0	0	0	0
con_ACAAAGAAGATGATTG	con	4	Keratinocytes	0	0.372421	0	0	0	0
con_ACAAAGAAGCGTCTGC	con	3	Keratinocytes	0	0	0	1.29812	0	0
con_ACAAAGACAGCGATTT	con	1	Fibroblasts	1.18511	0	0	0	0	0.758712
con_ACAAAGACATGGGAAC	con	3	Keratinocytes	0	0	0	0	0	0
con_ACAAAGAGTCTAACTG	con	17	Endothelial_cells	1.04414	0	0	0	0	1.04414
con_ACAACCACAAGACGAC	con	2	Keratinocytes	1.67453	0	0	0	0	0
con_ACAACCACAGTGCGCT	con	21	Pericytes	0	0	0	0	0	0
con_ACAACCAGTGCAACAG	con	3	Keratinocytes	0	0	0	0	0	0
con_ACAACCAGTGTTCGTA	con	1	Fibroblasts	0	0	0	0	0	0.608761
con_ACAACCAGTTCGATTG	con	17	Endothelial_cells	0	0	0	0	0	0
con_ACAACCATCACTACTT	con	2	Keratinocytes	1.15052	0	0	0.732326	0	0
con_ACAACCATCCGTTGGG	con	1	Fibroblasts	0.816702	0.816702	0	0.816702	0	1.06283
con_ACAAGCTCACGCGCAT	con	23	Skeletal_Muscle_Progenitors	0.987439	0.987439	0	0	0	0
con_ACAAGCTCAGCATACT	con	3	Keratinocytes	0	0	0	0	0	0
con_ACAAGCTCATTGCTTT	con	3	Keratinocytes	1.32613	0.296993	0	0.296993	0	0.525681
con_ACAAGCTGTAGAGATT	con	3	Keratinocytes	1.09318	0	0	0	0	0
con_ACAAGCTGTGGCCCAT	con	4	Keratinocytes	0	0	0	0	0	0
con_ACAAGCTGTGTAGGAC	con	3	Keratinocytes	0.87456	0	0	0	0	0
con_ACAAGCTTCCGTGGCA	con	6	T_NK_cells	1.18154	0	0	0	0	0
con_ACAAGCTTCGACCAAT	con	3	Keratinocytes	0	0	0	0	0	0
con_ACACAGTCAAACTCTG	con	3	Keratinocytes	0.709384	0	0	1.1202	0	0
con_ACACAGTGTATACAGA	con	16	Keratinocytes	0	0	0	0	0	0
con_ACACAGTGTCATCTAG	con	1	Fibroblasts	0.567353	0	0	0	0	1.19112
con_ACACAGTGTGGACCTC	con	8	Fibroblasts	1.17878	0	0	0	0	0.916396
con_ACACAGTGTTAAACCC	con	1	Fibroblasts	2.30198	0	0	0	0	0
con_ACACCAAAGCACCGTC	con	3	Keratinocytes	0	0	0	0	0	0
con_ACACCAAAGTCAGAGC	con	3	Keratinocytes	0	0	0	0	0.620175	0
con_ACACCAACAAACACGG	con	12	DC	1.31392	0.858814	0	0	0	0.858814
con_ACACCAAGTACGTTCA	con	1	Fibroblasts	1.26638	0	0	0.992755	0	1.65759
con_ACACCAAGTAGGTCAG	con	3	Keratinocytes	0	0	0	0	0.781861	0
con_ACACCAAGTCACAGTT	con	3	Keratinocytes	0	0.688677	0	0.688677	0	0
con_ACACCAAGTCCAGAAG	con	1	Fibroblasts	1.0233	0	0	0.637204	0	1.30116
con_ACACCAAGTCTCGGGT	con	9	Fibroblasts	0	0	0	0	0	1.06113
con_ACACGCGCAAAGGATT	con	1	Fibroblasts	0	0	0	0	0	0.581736
con_ACACGCGCAATTGAAG	con	8	Fibroblasts	1.6064	0	0	0	0	0
con_ACACGCGCACAGTCAT	con	4	Keratinocytes	1.10441	0	0	0	0	0
con_ACACTGAGTCAATGGG	con	1	Fibroblasts	0	0	0	0	0	0
con_ACACTGAGTCGAGATG	con	1	Fibroblasts	1.45314	0	0	0	0	0
con_ACACTGAGTCTCAAGT	con	3	Keratinocytes	0.898977	0	0	0	0	0
con_ACACTGAGTGCGACAA	con	1	Fibroblasts	0.619184	0.619184	0	0	0.619184	0.619184
con_ACACTGAGTTAGAGAT	con	4	Keratinocytes	1.34119	0	0	0	0.447705	0
con_ACAGAAAAGAGAGCGG	con	1	Fibroblasts	1.03344	0	0	0	0	0.472234
con_ACAGAAAAGCGGTATG	con	9	Fibroblasts	1.58896	0	0	0	0	1.58896
con_ACAGAAAAGTGTTGAA	con	3	Keratinocytes	0.809682	0	0	0	0	0
con_ACAGAAACAACATACC	con	1	Fibroblasts	1.75808	0.427537	0	0	0	0.427537
con_ACAGAAACATCACCAA	con	3	Keratinocytes	0	0	0	0	1.18531	0
con_ACAGAAACATTGTAGC	con	4	Keratinocytes	0	0.521781	0	0	0.521781	0
con_ACAGAAAGTATTCTCT	con	1	Fibroblasts	1.98789	0	0	0.452818	0	1.35162
con_ACAGAAAGTCGAATTC	con	1	Fibroblasts	1.39583	0	0	0	0	0.833839
con_ACAGAAAGTCTGTGGC	con	19	Fibroblasts	0	0.485076	0	0	0	0.485076
con_ACAGAAATCCGGCAGT	con	4	Keratinocytes	0.667058	0	0	0	0	0
con_ACAGCCGAGTCATGGG	con	1	Fibroblasts	1.61613	0	0	0	0	0
con_ACAGCCGAGTCCCAGC	con	4	Keratinocytes	0.635529	0.367424	0.367424	0	0	0
con_ACAGCCGCAAAGCAAT	con	4	Keratinocytes	1.27276	0	0	0.414847	0.414847	0
con_ACAGCCGCAACACGAG	con	3	Keratinocytes	0.573943	0.573943	0	0	0	0
con_ACAGCCGGTGAATTGA	con	8	Fibroblasts	0	0	0	0	0	0
con_ACAGCCGTCCACCCTA	con	20	Neurons	0	1.76518	0	0	0	0
con_ACAGGGACACTTGGCG	con	21	Pericytes	0	0	0	0	0	0
con_ACAGGGACATAAGCAA	con	15	Neutrophils	0	0	0	0	0	0
con_ACAGGGAGTACCGTGC	con	3	Keratinocytes	0	1.0937	0	0	0	1.0937
con_ACAGGGAGTCACTTAG	con	19	Fibroblasts	0	0	0	0	0	1.59238
con_ACAGGGAGTGTTAGCT	con	20	Neurons	0	0	0	0	0	0
con_ACAGGGAGTTGCTTGA	con	6	T_NK_cells	0	0	0	0	0	1.79804
con_ACAGGGATCATTTGCT	con	22	Fibroblasts	0.64374	0	0	0	0	0.64374
con_ACAGGGATCCAAGCCG	con	4	Keratinocytes	0	0	0	0	0	0
con_ACAGGGATCTCACTCG	con	13	Macrophages_monocytes	0	0	0	0	0	0
con_ACATCCCAGTTGTCGT	con	19	Fibroblasts	1.07624	0.57293	0	0	0	0.326947
con_ACATCCCCAGCAAGAC	con	2	Keratinocytes	0	0	0	0	0	0
con_ACATCCCCAGGCACTC	con	4	Keratinocytes	1.47543	0	0	0	0	0
con_ACATCCCGTAGCCCTG	con	19	Fibroblasts	2.13087	0	0	0	0	0.960701
con_ACATCCCGTCAGGTGA	con	1	Fibroblasts	1.24796	0	0	0	0	0.603084
con_ACATCCCGTCCCGCAA	con	8	Fibroblasts	0.478381	0	0	0.478381	0	0.800619
con_ACATCCCTCAGCGGAA	con	21	Pericytes	0	0	0	0	0	0
con_ACATCCCTCCCTTGTG	con	7	Vascular_smooth_muscle_cells	0	0	0	0	0	0
con_ACATCCCTCGATACTG	con	4	Keratinocytes	0	0	0	0	0.516462	0
con_ACATCCCTCGATGCAT	con	1	Fibroblasts	1.33317	0.270285	0	0.270285	0	1.41181
con_ACATCCCTCTGGGCCA	con	1	Fibroblasts	0	0	0	0	0	0
con_ACATCCCTCTTGTTAC	con	10	Keratinocytes	0.824556	0.22807	0	0	0	0
con_ACATCGAAGCGAACTG	con	1	Fibroblasts	0.67788	0.395313	0	0	0	0.67788
con_ACATCGAAGTAGTCAA	con	1	Fibroblasts	0	0	0	0	0	1.48825
con_ACATCGAAGTCTGGTT	con	2	Keratinocytes	0	0	0	0	0	0
con_ACATCGACAAGTGCTT	con	4	Keratinocytes	0	0	0	0	0	0
con_ACATCGACACATCCCT	con	1	Fibroblasts	0	0	0	0	0	0
con_ACATCGACACTAGGTT	con	11	Fibroblasts	0	0	0	0	0	0
con_ACATCGAGTATGAGGC	con	4	Keratinocytes	0.742163	0	0	0	0	0
con_ACATCGAGTTAACAGA	con	3	Keratinocytes	0	0	0	0	0	0
con_ACATCGAGTTATGGTC	con	17	Endothelial_cells	1.50876	0	0	0	0	1.50876
con_ACATCGATCCGCGATG	con	20	Neurons	0.83566	0	0	0	0	1.28445
con_ACATGCAAGACAGTCG	con	8	Fibroblasts	1.16557	0	0	0	0	0
con_ACATGCAAGCTTCATG	con	3	Keratinocytes	1.58748	0	0	0	0	0.679483
con_ACATGCAAGTTGCGAG	con	3	Keratinocytes	0	1.06848	0	0	0	0
con_ACATGCACACCACTGG	con	1	Fibroblasts	0	0	0	0	0	0
con_ACATGCACAGTGACCC	con	4	Keratinocytes	1.00123	0	0	0	0.62101	0
con_ACATGCAGTATCGTGT	con	11	Fibroblasts	1.07606	0	0	0	0	0
con_ACATGCAGTCGCCACA	con	10	Keratinocytes	1.285	0	0	0.458083	0	0
con_ACATGCAGTGAGGATC	con	8	Fibroblasts	1.20868	0	0	0	0	0
con_ACATGCAGTGGAGAAA	con	8	Fibroblasts	1.64751	0	0	0	0	0
con_ACATGCATCGTAGCTA	con	20	Neurons	1.49372	1.00314	0	0	0	0
con_ACATGCATCTCATAGG	con	3	Keratinocytes	0	0	0	1.01645	0	0
con_ACATTTCCAAAGCTCT	con	3	Keratinocytes	0	0	0	0.639015	0	0.639015
con_ACATTTCCACTTCCTG	con	1	Fibroblasts	1.0315	0	0	0.471101	0	0.471101
con_ACATTTCCAGGCTCTG	con	17	Endothelial_cells	0	0	0	0	0	1.3839
con_ACCAAACAGGATACAT	con	3	Keratinocytes	0	1.06225	0	0	0	0
con_ACCAAACAGGCTTCCG	con	17	Endothelial_cells	1.15885	0	0	0	0	1.45381
con_ACCAAACAGGGAGTGG	con	4	Keratinocytes	1.16539	0.31325	0	0	0	0
con_ACCAAACAGGTCGCCT	con	4	Keratinocytes	0	0	0	0.724454	0	0
con_ACCAAACAGTATTGCC	con	1	Fibroblasts	0.578311	0	0	0.578311	0	0.578311
con_ACCAAACCAACGTAAA	con	2	Keratinocytes	1.56439	0.488556	0	0	0	0
con_ACCAAACCACCATAAC	con	1	Fibroblasts	0	0	0	0	0	0.835216
con_ACCAAACCAGCTATAC	con	1	Fibroblasts	1.04146	0	0	0	0	1.32176
con_ACCAAACCAGGGACTA	con	19	Fibroblasts	0.358514	0	0	0	0	1.27737
con_ACCAAACGTCATACCA	con	7	Vascular_smooth_muscle_cells	0	0	0	0	0	0
con_ACCAAACGTCCTTAAG	con	3	Keratinocytes	0.843582	0	0	0	0	0
con_ACCAAACGTTACACTG	con	3	Keratinocytes	0	0	0	1.38289	0	0
con_ACCAAACTCATGGATC	con	3	Keratinocytes	0.925815	0	0	0	0	0
con_ACCAAACTCCGCATAA	con	1	Fibroblasts	0.968144	0	0	0.596926	0	0.968144
con_ACCAACAAGAGGTATT	con	1	Fibroblasts	0.729979	0.43017	0	0.43017	0	1.30497
con_ACCAACACAAGAGGTC	con	11	Fibroblasts	1.5151	0	0	0	0	0
con_ACCAACACACATACGT	con	13	Macrophages_monocytes	1.12912	0	0	0	0	1.64593
con_ACCAACAGTCCGGTCA	con	1	Fibroblasts	1.76138	0.589677	0	0	0	1.22678
con_ACCAACAGTCGCAACC	con	1	Fibroblasts	1.26638	0	0	0.614823	0	0.614823
con_ACCAACAGTGACAGCA	con	20	Neurons	0	1.0142	0	0	0	0
con_ACCAACAGTGTCCTAA	con	3	Keratinocytes	0	0	0	0.847832	0	0
con_ACCAACATCCACGGAC	con	1	Fibroblasts	1.64932	0	0	0	0	0.530966
con_ACCAACATCCGCACTT	con	19	Fibroblasts	0	0	0	0	0	0
con_ACCAACATCGCATAGT	con	1	Fibroblasts	1.82677	0	0	0	0	1.82677
con_ACCAACATCTACTGAG	con	1	Fibroblasts	0.516899	0	0	0.855962	0	0.855962
con_ACCAACATCTTAGTTC	con	5	Keratinocytes	1.08745	0	0	0	0	0
con_ACCACAAAGAGTCTTC	con	23	Skeletal_Muscle_Progenitors	0	0	0	0	0	0
con_ACCACAAAGGTTCATC	con	4	Keratinocytes	1.17523	0	0	0	0	0
con_ACCACAAAGTCAGAGC	con	14	Keratinocytes	0.616348	0	0	0.616348	0	0
con_ACCACAACAACACGAG	con	2	Keratinocytes	0	0.90665	0	0	0	0
con_ACCACAACAAGGTCGA	con	17	Endothelial_cells	0	0	0	0	0	0
con_ACCACAACAATGGCCC	con	4	Keratinocytes	0	0	0	0	0	0
con_ACCACAACACAATGCT	con	4	Keratinocytes	0	0	0	0	0	0.607617
con_ACCACAACACGTAGAG	con	7	Vascular_smooth_muscle_cells	1.02148	0	0	0	0	0.635863
con_ACCACAACATGAAAGT	con	1	Fibroblasts	1.69632	0	0	0	0	0.442588
con_ACCACAAGTATAGCTC	con	2	Keratinocytes	0.475921	0	0	0.475921	0	0
con_ACCACAAGTTCGAACT	con	10	Keratinocytes	0.566868	0.226535	0	0	0	0
con_ACCACAATCGTAACCA	con	2	Keratinocytes	0	0	0	0	0	0
con_ACCACAATCTACTTCA	con	15	Neutrophils	2.96146	0	0	0	0	0
con_ACCATTTCACCTGCAG	con	9	Fibroblasts	0.9847	0	0.444046	0	0	0.444046
con_ACCATTTCAGCAGAAC	con	1	Fibroblasts	1.41141	0.574045	0	0	0	1.58457
con_ACCCAAAAGAGAACCC	con	1	Fibroblasts	1.06631	0	0	1.06631	0	0.49157
con_ACCCAAAAGCGGTATG	con	11	Fibroblasts	0.5614	0	0	0	0	0
con_ACCCAAAAGGCACGAT	con	18	B_cells	0	0	0	0	0	0
con_ACCCAAAAGTCATGGG	con	17	Endothelial_cells	0.896837	0.394704	0.216701	0	0	0.216701
con_ACCCAAACATAGATCC	con	12	DC	0	0	0	0	0	0
con_ACCCAAAGTAACTAAG	con	3	Keratinocytes	0	0.699813	0	0.699813	0	0
con_ACCCAAAGTAGCACAG	con	8	Fibroblasts	1.73291	0	0	0	0	0.772088
con_ACCCAAAGTCTCCTGT	con	2	Keratinocytes	0.652306	0	0	0	0	0
con_ACCCAAATCCGTGTCT	con	1	Fibroblasts	1.12149	0.41697	0	0.41697	0	0.936906
con_ACCCAAATCGACGACC	con	24	Schwann_cells	0	0	0	0	0	0
con_ACCCAAATCTTCCGTG	con	4	Keratinocytes	1.07955	0	0	0.678884	0	0
con_ACCCTCAAGATTGGGC	con	1	Fibroblasts	2.50026	0	0	0	0	0
con_ACCCTCAAGGTATTGA	con	10	Keratinocytes	0.5193	0	0	0	0	0
con_ACCCTCAAGTCGGGAT	con	2	Keratinocytes	0.884832	0	0	0	0	0
con_ACCCTCACAACATACC	con	8	Fibroblasts	0.886939	0.389265	0	0	0	0.389265
con_ACCCTCACAGTGAGCA	con	3	Keratinocytes	0	1.01825	0	0	0	0
con_ACCCTCACATAGGAGC	con	9	Fibroblasts	0	0	0	0	0	0
con_ACCCTCAGTCAGGCAA	con	5	Keratinocytes	0.77165	0	0	0	0	0
con_ACCCTCAGTCATCCCT	con	1	Fibroblasts	0.680733	0	0	0.680733	0	0.680733
con_ACCCTCAGTGGATCGA	con	4	Keratinocytes	1.38233	0	0	1.38233	1.38233	0
con_ACCCTCATCTAGTGAC	con	9	Fibroblasts	1.83983	0	0	0	0.722268	0
con_ACCCTTGAGAAACTCA	con	1	Fibroblasts	0	0	0	0	0	0
con_ACCCTTGAGCTTTCTT	con	11	Fibroblasts	0.630948	0	0	0	0	0
con_ACCCTTGCACACGGAA	con	4	Keratinocytes	0.264918	0	0	0	0.474151	0
con_ACCCTTGCACTTTATC	con	9	Fibroblasts	0	0	0	0	0	1.65102
con_ACCCTTGCAGCATTGT	con	1	Fibroblasts	1.85657	0.515944	0	0	0	0.515944
con_ACCCTTGGTACGGATG	con	19	Fibroblasts	0	0	0	0	0	1.35219
con_ACCCTTGTCAGACATC	con	4	Keratinocytes	1.53937	0.420744	0	0.420744	0.420744	0
con_ACCCTTGTCCAGTACA	con	23	Skeletal_Muscle_Progenitors	0	0	0	0	0	0.940317
con_ACCCTTGTCGCTGCGA	con	8	Fibroblasts	0.632785	0	0	0	0	0.632785
con_ACCCTTGTCTGCTCTG	con	1	Fibroblasts	1.00827	0	0	0	0	1.5
con_ACCGTTCAGGGCATGT	con	4	Keratinocytes	0	0	0	0	0	0
con_ACCGTTCAGGGTAGCT	con	3	Keratinocytes	0	0.917974	0	0.917974	0	0
con_ACCGTTCAGGTCCAGA	con	1	Fibroblasts	0.833483	0	0	0	0	1.28167
con_ACCGTTCAGTGGTGGT	con	1	Fibroblasts	0	0	0	0	0	0
con_ACCGTTCCAACCACGC	con	3	Keratinocytes	0	0	0	0.930069	0	0
con_ACCGTTCCATCGCTCT	con	3	Keratinocytes	0	0	0	0	0	0
con_ACCGTTCGTTGGCCTG	con	2	Keratinocytes	1.45839	0	0	0	0	0
con_ACCGTTCTCAAGTCTG	con	9	Fibroblasts	0	0	0	0	0	0
con_ACCGTTCTCTACACTT	con	3	Keratinocytes	0.917252	0.917252	0	1.3875	0	0.917252
con_ACCGTTCTCTTCGCTG	con	1	Fibroblasts	0	0	0	0	0	0
con_ACCTACCAGATGCTGG	con	13	Macrophages_monocytes	2.08749	0	0	0	0	0
con_ACCTACCAGTCTAGAA	con	4	Keratinocytes	1.20376	0	0	0	0	0
con_ACCTACCCAGAGAATT	con	1	Fibroblasts	0.469794	0	0	0.469794	0	1.22338
con_ACCTACCGTCGTACTA	con	3	Keratinocytes	0.983519	0.349574	0	0.608093	0.349574	0
con_ACCTACCGTGATTGGG	con	16	Keratinocytes	2.275	0	0	1.1575	0	0
con_ACCTACCTCCGGACGT	con	3	Keratinocytes	0	0	0	0.726598	0	0
con_ACCTGAAAGAGCAGCT	con	7	Vascular_smooth_muscle_cells	0	0	0	0	0	0
con_ACCTGAACACGTATAC	con	2	Keratinocytes	0.930557	0	0	0	0	0
con_ACCTGAACATCAGTGT	con	1	Fibroblasts	0	0	0	1.53023	0	0
con_ACCTGAACATCTCCCA	con	2	Keratinocytes	0	0	0	0	0	0
con_ACCTGAAGTATGAAGT	con	8	Fibroblasts	0.921012	0.56299	0	0	0	0
con_ACCTGAATCAAAGAAC	con	1	Fibroblasts	1.86586	0	0	0	1.31661	1.31661
con_ACCTGAATCCACGGAC	con	2	Keratinocytes	0.974468	0	0	0.601513	0	0
con_ACCTGAATCGAACTCA	con	2	Keratinocytes	0.951883	0.585168	0	0	0	0
con_ACCTGAATCGTCTAAG	con	4	Keratinocytes	0	0	0	0	0	0
con_ACCTGAATCTGTCCCA	con	10	Keratinocytes	0.449721	0	0	0	0.249932	0
con_ACCTGTCAGCCAAGCA	con	4	Keratinocytes	0	0	0	0	0	0
con_ACCTGTCAGCCGATAG	con	3	Keratinocytes	0.866651	0	0	0	0	0
con_ACCTGTCAGGTTATAG	con	12	DC	1.94909	0	0	0	0	0
con_ACCTGTCCACGTAGTT	con	3	Keratinocytes	0	0	0	0.963258	0	0
con_ACCTGTCCATGCCGAC	con	1	Fibroblasts	0.539503	0	0	0	0	1.35083
con_ACCTGTCTCACTGAAC	con	2	Keratinocytes	0	0	0	0.50783	0.50783	0
con_ACCTGTCTCCGATGTA	con	10	Keratinocytes	0.595413	0	0	0.433417	0	0
con_ACCTGTCTCGCGAAGA	con	4	Keratinocytes	0	0	0	0	0	0
con_ACGATCAAGAAGGATG	con	2	Keratinocytes	0	0	0	0.400869	0	0
con_ACGATCAAGCCTCTTC	con	4	Keratinocytes	0	0.963359	0	0	0	0
con_ACGATCAAGGTAAAGG	con	4	Keratinocytes	1.55819	0	0	1.05609	1.05609	0
con_ACGATCAAGGTAAGTT	con	3	Keratinocytes	1.20556	0	0	0	0	0
con_ACGATCACAATTCACG	con	7	Vascular_smooth_muscle_cells	0	0	0	0	0	0.851741
con_ACGATCACACATAGCT	con	14	Keratinocytes	0.818274	0	0	0	0	0.275088
con_ACGATCACAGAGGCAT	con	4	Keratinocytes	0.318512	0	0	0.559707	0.753884	0
con_ACGATCAGTCTCGGGT	con	1	Fibroblasts	0.592013	0	0	0.592013	0	0
con_ACGATCATCGGTAACT	con	4	Keratinocytes	0.828693	0	0	0	0.35775	0
con_ACGATGTAGGAGAGTA	con	3	Keratinocytes	0.563023	0	0	0	0.563023	0
con_ACGATGTAGTAGACAT	con	1	Fibroblasts	0	0	1.10967	0	0	1.10967
con_ACGATGTGTGTCACAT	con	21	Pericytes	0	0	0	0	0	0
con_ACGATGTGTGTTAACC	con	4	Keratinocytes	0.936811	0	0	0.574316	0	0
con_ACGATGTGTTCCCAAA	con	1	Fibroblasts	1.0327	0	0	0	0	0.644126
con_ACGATGTTCACAAGAA	con	3	Keratinocytes	1.07365	0	0	0	0	0
con_ACGATGTTCATACAGC	con	1	Fibroblasts	1.69056	0	0	0	0	0.552207
con_ACGATGTTCGAATCCA	con	1	Fibroblasts	0.560625	0	0	0.560625	0	0.917703
con_ACGCACGCAGAAATCA	con	20	Neurons	0	0	0	0	0	2.02177
con_ACGCACGCATTGGATC	con	4	Keratinocytes	0	0	0	0	0	0
con_ACGCACGGTATCAGGG	con	8	Fibroblasts	1.8521	0.430038	0	0	0	0
con_ACGCACGGTCGCTGCA	con	1	Fibroblasts	1.42344	0	0	0	0	0
con_ACGCACGGTGAATTGA	con	3	Keratinocytes	1.09344	0	0	0	0	0
con_ACGGAAGAGCATGATA	con	4	Keratinocytes	1.37082	0	0	0	0	0
con_ACGGAAGAGCCGGAAT	con	4	Keratinocytes	1.35268	0	0	0	0	0
con_ACGGAAGAGGTAGTCG	con	4	Keratinocytes	0	0	0	0	0	0
con_ACGGAAGAGTAGCCAG	con	1	Fibroblasts	1.23949	0	0	0.478381	0	0.800619
con_ACGGAAGAGTGTACAA	con	2	Keratinocytes	0.568579	0	0	0	0.568579	0
con_ACGGAAGCAGGCCTGT	con	1	Fibroblasts	2.00708	0	0	0	0	1.54348
con_ACGGAAGGTAAGATTG	con	9	Fibroblasts	1.08701	0	0	0	0	0
con_ACGGAAGGTACCCGAC	con	1	Fibroblasts	1.4123	1.05195	0	0	0	0.483092
con_ACGGAAGGTGATGGCA	con	9	Fibroblasts	1.75028	0	0	0	0	0
con_ACGGAAGGTTACGGAG	con	8	Fibroblasts	0	0	0	0	0	0.633531
con_ACGGAAGTCCAAGGGA	con	3	Keratinocytes	0.725717	0	0	0	0	0
con_ACGGAAGTCCTGTTAT	con	21	Pericytes	0	0	0	0	0	0
con_ACGGAAGTCTGAATGC	con	14	Keratinocytes	0.429851	0	0	0	0	0
con_ACGGGTCAGCGTGCTC	con	3	Keratinocytes	0	0	0	0	0	0
con_ACGGGTCCACGTAACT	con	1	Fibroblasts	1.18323	0	0	0.373617	0	1.71015
con_ACGGGTCCACTGAATC	con	8	Fibroblasts	0.449567	0.758592	0	0	0	0
con_ACGGGTCGTAGCGAGT	con	1	Fibroblasts	1.21232	0.779617	0	0	0	0.779617
con_ACGGGTCGTATTGAGA	con	2	Keratinocytes	0.7719	0.7719	0	0	0.45865	0
con_ACGGGTCGTCTTCATT	con	1	Fibroblasts	1.43777	0	0	0	0	0
con_ACGGGTCTCCACTTTA	con	1	Fibroblasts	0	0	0	0	0	1.57484
con_ACGGGTCTCTAGATCG	con	10	Keratinocytes	0.905333	0	0	0	0	0
con_ACGGTCGAGACCACGA	con	2	Keratinocytes	0.438154	0	0	0	0	0
con_ACGGTCGTCTAGAACC	con	3	Keratinocytes	1.42613	0	0	0	0	0
con_ACGGTTAAGACCATGG	con	10	Keratinocytes	1.19816	0	0	0	0	0
con_ACGGTTACAGAAATCA	con	3	Keratinocytes	0.84464	1.2959	0.84464	0	0	0.84464
con_ACGGTTAGTAGTCACT	con	2	Keratinocytes	0	0.620811	0	0	0	0
con_ACGGTTAGTATCACCA	con	4	Keratinocytes	1.82203	0	0	0.49959	0	0
con_ACGGTTAGTGCATGAG	con	2	Keratinocytes	0	0	0	0	0	0
con_ACGGTTAGTGTCGCTG	con	5	Keratinocytes	0.964889	0	0	0	0	0
con_ACGGTTAGTTTCTATC	con	4	Keratinocytes	1.74155	0	0	0	0.514208	0
con_ACGGTTATCCAAACCA	con	1	Fibroblasts	1.98872	0	0	0	0	0.946448
con_ACGTAACAGACGAAGA	con	10	Keratinocytes	1.15889	0	0	0	0	0
con_ACGTAACAGCATGCGA	con	3	Keratinocytes	0	0	0	0	0	1.36776
con_ACGTAACAGGTTAAAC	con	4	Keratinocytes	1.80763	0	0	0	0	0
con_ACGTAACCACACGTGC	con	10	Keratinocytes	0.987175	0.610755	0	0	0	0
con_ACGTAACCACCTTCGT	con	1	Fibroblasts	1.55164	0	0	0.657416	0	0.657416
con_ACGTAACCATGACTAC	con	15	Neutrophils	2.22619	0	0	0	0	0
con_ACGTAACGTCTAATCG	con	3	Keratinocytes	0	0	0	0	0	0.647624
con_ACGTAACGTGACCGAA	con	14	Keratinocytes	0.582939	0.333359	0	0	0	0
con_ACGTAACGTGGCTACC	con	3	Keratinocytes	0	0	0	0	0	0
con_ACGTAACGTTGGACTT	con	9	Fibroblasts	2.01554	0	0	0	0	0
con_ACGTAACTCGGTCTGG	con	7	Vascular_smooth_muscle_cells	0	0	0	0	0	0
con_ACGTAACTCTATTTCG	con	1	Fibroblasts	1.76591	0	0	0.592122	0	0.961509
con_ACGTACAAGACCATTC	con	8	Fibroblasts	0.541899	0.541899	0	0	0	0
con_ACGTACACAAAGGAGA	con	19	Fibroblasts	0.792957	0	0	0	0	0.792957
con_ACGTACACACAAATAG	con	22	Fibroblasts	0	0	0	0	0	0
con_ACGTACACACAATGAA	con	9	Fibroblasts	0.850664	0	0	0	0	0
con_ACGTACACAGCCATTA	con	3	Keratinocytes	0.442967	0	0	0.442967	0	0
con_ACGTACACAGCGCGTT	con	4	Keratinocytes	0.359204	0.359204	0.359204	0	0	0
con_ACGTACAGTGACCGAA	con	4	Keratinocytes	0.873502	0	0	0	0	0.52924
con_ACGTACATCAAGAAAC	con	1	Fibroblasts	1.72455	0	0	0.653366	0	0.653366
con_ACGTACATCCTACGGG	con	5	Keratinocytes	0.471486	0	0	0	0	0
con_ACGTAGTAGACTCAAA	con	8	Fibroblasts	0	0	0	0.514208	0	0
con_ACGTAGTAGCGGCTCT	con	2	Keratinocytes	0.854835	0	0	0	0.516108	0
con_ACGTAGTAGTCTTCGA	con	3	Keratinocytes	0	0	0	1.3645	0	0
con_ACGTAGTCATCTCATT	con	3	Keratinocytes	0.70573	0	0	0	0	0
con_ACGTAGTCATGGGTTT	con	4	Keratinocytes	0.850434	0	0	0	0	0
con_ACGTAGTGTCCAACGC	con	22	Fibroblasts	0	0	0	0	0	0
con_ACGTAGTGTCCCTAAA	con	4	Keratinocytes	0	0	0	0	0	0
con_ACGTAGTGTTGGGAAC	con	24	Schwann_cells	1.18626	0	0	0	0	1.18626
con_ACGTAGTGTTGTCTAG	con	1	Fibroblasts	0.552051	0	0	0	0	0.905684
con_ACGTAGTTCACTTATC	con	17	Endothelial_cells	1.45019	0	0.282463	0	0	0.282463
con_ACGTAGTTCTCCGATC	con	1	Fibroblasts	0.816597	0	0	0	0	0.489434
con_ACGTAGTTCTCGTGAA	con	19	Fibroblasts	2.57255	0	0	0	0	0
con_ACGTCCTAGACGGTTG	con	3	Keratinocytes	0	0	0	0	0	0
con_ACGTCCTAGCACCGTC	con	1	Fibroblasts	0.800078	0.478008	0	0.478008	0	0.800078
con_ACGTCCTAGCCATTGT	con	2	Keratinocytes	0	0	0	0	0	0
con_ACGTCCTAGGAAAGGT	con	10	Keratinocytes	0.382897	0	0	0	0	0
con_ACGTCCTAGTCTAGAA	con	3	Keratinocytes	0	0	0	0	1.2432	0
con_ACGTCCTAGTTTCGAC	con	3	Keratinocytes	1.99679	0	0	0	0	0
con_ACGTCCTCAACGACAG	con	8	Fibroblasts	0.749091	0.443106	0	0	0	1.6975
con_ACGTCCTCAATTCACG	con	2	Keratinocytes	1.33616	0	0	0.445252	0.445252	0
con_ACGTCCTCAATTGGTC	con	5	Keratinocytes	1.69188	0	0	0	0	0
con_ACGTCCTCATACCATG	con	4	Keratinocytes	0	0	0	0	0.75323	0
con_ACGTCCTGTCGACTGC	con	9	Fibroblasts	0	0	0	0	0	0
con_ACGTCCTTCCGGCAGT	con	13	Macrophages_monocytes	1.63471	0	0	0	0	0
con_ACGTCCTTCCTTTGAT	con	11	Fibroblasts	2.08803	0	0	0	0	0
con_ACGTCCTTCTCGTCGT	con	4	Keratinocytes	1.11743	0	0	0	0	0
con_ACGTTCCAGAGCCCAA	con	11	Fibroblasts	0.770962	0	0	0	0	0.458009
con_ACGTTCCCACTCATAG	con	1	Fibroblasts	0.513641	0.513641	0	0	0	0.851318
con_ACGTTCCCACTCTCGT	con	24	Schwann_cells	0	0	0	0	0	1.10681
con_ACGTTCCCATGCTGCG	con	3	Keratinocytes	1.89698	0	0	0	0	1.89698
con_ACGTTCCGTACGGGAT	con	3	Keratinocytes	0	0	0	1.07747	0	1.07747
con_ACGTTCCGTAGTTACC	con	19	Fibroblasts	0	0.588285	0	0.588285	0	1.61033
con_ACGTTCCGTCCCTAAA	con	8	Fibroblasts	0	0	0	1.39021	0	0
con_ACGTTCCGTTCAAACC	con	8	Fibroblasts	1.35141	0	0	0	0.888481	0.888481
con_ACGTTCCGTTCAGGTT	con	4	Keratinocytes	0	0	0	1.02428	0	1.02428
con_ACGTTCCTCATCACCC	con	4	Keratinocytes	1.6434	0	0	0	0	0
con_ACGTTCCTCCGGGACT	con	5	Keratinocytes	0	0.298045	0	0	0.527355	0
con_ACGTTCCTCGGCATTA	con	2	Keratinocytes	0	0	0	0	0	0
con_ACGTTCCTCGTCGCTT	con	11	Fibroblasts	0	0	0	0	0	0
con_ACGTTCCTCGTGGACC	con	4	Keratinocytes	0.650285	0	0	0	0	0
con_ACTACGAAGAAGCTCG	con	3	Keratinocytes	0	0	0	0	0	0
con_ACTACGAAGAGTGAAG	con	4	Keratinocytes	0	0	0	0	0	0
con_ACTACGAAGTCATCGT	con	14	Keratinocytes	0	0	0	0.339087	0	0.339087
con_ACTACGAAGTCTGCAT	con	7	Vascular_smooth_muscle_cells	1.69814	0	0	0	0	0
con_ACTACGAAGTGCCCGT	con	3	Keratinocytes	0	0	0	0	0	0
con_ACTACGAAGTGGACGT	con	9	Fibroblasts	1.8	0	0	0	0	0
con_ACTACGACAAGAGAGA	con	3	Keratinocytes	0	0	0	0	0	0
con_ACTACGACACGGTGAA	con	1	Fibroblasts	0	0.825363	0	0	0	0
con_ACTACGAGTAGAAACT	con	3	Keratinocytes	0.885877	0.537987	0	0	0	0
con_ACTACGAGTAGTCCTA	con	22	Fibroblasts	0.529298	0.873583	0	0	0	0
con_ACTACGAGTATCGTAC	con	3	Keratinocytes	0	0	0	0	0	0
con_ACTACGATCCTCACCA	con	11	Fibroblasts	1.10994	0	0	0	0	0.411145
con_ACTACGATCGGAATGG	con	14	Keratinocytes	0	0	0	0	0	0
con_ACTATCTCAATTGAGA	con	4	Keratinocytes	1.6079	0.586935	0	0	0	0
con_ACTATCTCAGTCAGAG	con	10	Keratinocytes	0	0	0	0	0	0
con_ACTATCTGTTGACTAC	con	13	Macrophages_monocytes	0.804389	0.804389	0	0	0	0
con_ACTATGGAGACGACTG	con	1	Fibroblasts	0.480937	0.804321	0	0	0	1.04829
con_ACTATGGAGCTCACTA	con	2	Keratinocytes	0.894593	0	0	0	0	0
con_ACTATGGAGGTCACCC	con	21	Pericytes	1.23796	1.23796	0	0	0	0
con_ACTATGGCAACCACGC	con	14	Keratinocytes	0	0	0	0	0	0
con_ACTATGGCAGACTCTA	con	13	Macrophages_monocytes	2.16955	0.936434	0	0	0	0
con_ACTATGGGTGCCGTAC	con	11	Fibroblasts	0	0	0	0	0	1.52628
con_ACTATGGGTTAGAGTA	con	5	Keratinocytes	0.312313	0	0	0.312313	0.312313	0.312313
con_ACTATGGGTTTACGTG	con	2	Keratinocytes	1.0096	0	0	0	0.458372	0
con_ACTATGGTCCAACTAG	con	7	Vascular_smooth_muscle_cells	0	0	0	0	0	0.994576
con_ACTATGGTCTCTGCTG	con	14	Keratinocytes	1.48661	0	0	0	0	0
con_ACTATGGTCTGACCCT	con	8	Fibroblasts	0.594005	0	0	0.594005	0	0
con_ACTATGGTCTTCACGC	con	3	Keratinocytes	0.78639	0	0	0	0	0.78639
con_ACTATGGTCTTGCAAG	con	9	Fibroblasts	0	0	0	0	0	0
con_ACTATTCAGTAGCCAG	con	2	Keratinocytes	0	0	0	0	0	0
con_ACTATTCCACTTGTGA	con	2	Keratinocytes	1.54188	0.421843	0	0.717615	0	0
con_ACTATTCCAGCGTGAA	con	2	Keratinocytes	1.85628	0	0	0	0.469996	0
con_ACTATTCGTGACTGTT	con	5	Keratinocytes	1.58836	0	0	0	0	0
con_ACTATTCTCAGAGTTC	con	4	Keratinocytes	0	0	0	0	0	0
con_ACTATTCTCCAGTTCC	con	3	Keratinocytes	0	0.922424	0	1.39396	0	0.922424
con_ACTCCCACAGTCCGTG	con	19	Fibroblasts	0	0	0	0	0	0
con_ACTCCCAGTCAAAGTA	con	7	Vascular_smooth_muscle_cells	0.98407	0	0	0	0	0
con_ACTCCCAGTGTAAATG	con	3	Keratinocytes	1.56131	0	0	1.05867	0	0
con_ACTCCCATCCCATAAG	con	1	Fibroblasts	0.854447	0	0.854447	0.854447	0	0
con_ACTCTCGCAAATTGCC	con	5	Keratinocytes	0	0	0	0	0.458821	0
con_ACTCTCGCAGCGCGTT	con	2	Keratinocytes	0.679435	0	0	0	0	0
con_ACTCTCGGTAGCCAGA	con	13	Macrophages_monocytes	0	0	0	0	0	0
con_ACTCTCGGTCCACTCT	con	4	Keratinocytes	1.21091	0	0	0	0.778532	0
con_ACTCTCGGTCGAGCAA	con	1	Fibroblasts	1.91477	0	0	0	0	0
con_ACTCTCGGTTTCACAG	con	2	Keratinocytes	0.868949	0	0	0	0	0
con_ACTCTCGTCAAGTGGG	con	20	Neurons	0	1.29254	0	0	0	1.29254
con_ACTCTCGTCACAAGAA	con	1	Fibroblasts	1.53828	0.548881	0	0	0	0.548881
con_ACTCTCGTCGGTCTGG	con	1	Fibroblasts	0.872406	0	0	0	0	0.528467
con_ACTGATGCAAGGATGC	con	3	Keratinocytes	0	0	0	0	0.930627	0
con_ACTGATGCACTAGGCC	con	4	Keratinocytes	0	0	0	0	0	0
con_ACTGATGGTACCGCGT	con	17	Endothelial_cells	1.61684	0	0	0	0	0
con_ACTGATGGTAGATTAG	con	11	Fibroblasts	0	0	0	0	0	1.3022
con_ACTGATGGTCACCACG	con	3	Keratinocytes	0	0	0	0	0	0
con_ACTGATGGTGTCTTGA	con	9	Fibroblasts	0.876602	1.33643	0	0	0	1.33643
con_ACTGCAAAGCCTAGGA	con	1	Fibroblasts	2.72745	0	0	1.90472	0	1.90472
con_ACTGCAACAGAGTCTT	con	3	Keratinocytes	1.12983	1.12983	0	0	0	0
con_ACTGCAACAGGCCCTA	con	17	Endothelial_cells	0	0	0	0	0	0.757477
con_ACTGCAATCAAGCTTG	con	5	Keratinocytes	0.780471	0	0	0	0	0
con_ACTGCAATCAGGAAGC	con	3	Keratinocytes	0.367247	0	0	0	0.367247	0
con_ACTGCAATCCACGGAC	con	8	Fibroblasts	0.531891	0	0	0.531891	0	1.50646
con_ACTGCAATCCTTATAC	con	1	Fibroblasts	1.79093	0	0	0	0	0
con_ACTGTCCAGCGACTGA	con	2	Keratinocytes	1.36111	0	0	0	0	0
con_ACTGTCCAGGGAGATA	con	11	Fibroblasts	0.579966	0	0	0	0	0.579966
con_ACTGTCCAGTTCGGTT	con	6	T_NK_cells	1.01814	0	0	0	0	1.01814
con_ACTGTCCCAAGTTTGC	con	8	Fibroblasts	1.32581	0	0	0	0	0.653233
con_ACTGTCCCAGAGTGAC	con	11	Fibroblasts	1.33475	0	0	0.659078	0	0
con_ACTGTCCCAGCCTATA	con	4	Keratinocytes	0	0	0	0	0.949351	0
con_ACTGTCCCATCTCCCA	con	3	Keratinocytes	1.28891	0.363347	0	0	0	0
con_ACTGTCCGTATTCTCT	con	4	Keratinocytes	0.523009	0	0	0	0.864657	0
con_ACTGTCCGTGCTCGTG	con	17	Endothelial_cells	1.98641	0	0	0	0	1.98641
con_ACTGTCCTCATGCCCT	con	4	Keratinocytes	0.635947	0	0	0	0	0
con_ACTGTGAAGAGCAAGA	con	1	Fibroblasts	0	0	0	0	0	0
con_ACTGTGAAGGTGGTTG	con	9	Fibroblasts	1.30631	0	0	0	0	1.85396
con_ACTGTGACACACACGC	con	1	Fibroblasts	0.466291	0	0	0	0	1.64065
con_ACTGTGACACAGAGAC	con	3	Keratinocytes	0	1.09848	0	0	0	0
con_ACTGTGACATCATCCC	con	3	Keratinocytes	0.374551	0	0	0	0	0
con_ACTGTGACATCGCTAA	con	3	Keratinocytes	0.788807	0	0	0	0	0
con_ACTGTGATCCCACAGG	con	4	Keratinocytes	0	0	0	0.784702	0	0
con_ACTGTGATCTCAAAGC	con	3	Keratinocytes	0	0	0	0	0	0
con_ACTGTGATCTCCGAGG	con	3	Keratinocytes	0	0	0	0	0	0
con_ACTTAGGCACAAGTGG	con	2	Keratinocytes	0	0	0	0	0	0
con_ACTTAGGCACTGTGAT	con	3	Keratinocytes	0	0	0	0	0	0
con_ACTTAGGCACTTACAG	con	1	Fibroblasts	1.45189	0	0	0	0	1.7761
con_ACTTAGGGTGACCGTC	con	4	Keratinocytes	2.10825	0.894764	0	0	0	0
con_ACTTAGGTCGTAGTGT	con	1	Fibroblasts	0	0	0	0	0	0
con_ACTTATCAGCTGAGCA	con	4	Keratinocytes	0	0	0	0	0	0
con_ACTTATCCAAATGGAT	con	11	Fibroblasts	0	0.720042	0	0	0	0.720042
con_ACTTATCGTACTGACT	con	1	Fibroblasts	0.856235	0.51709	0	0.51709	0	0
con_ACTTATCGTCGCAACC	con	3	Keratinocytes	0	1.4856	0	0	0	0
con_ACTTATCGTGTTGCCG	con	3	Keratinocytes	0.545993	0.545993	0	0	0	0
con_ACTTATCGTTCAACGT	con	14	Keratinocytes	0.562535	0	0	0	0	0
con_ACTTATCGTTGTGGCC	con	4	Keratinocytes	0.724618	0	0	0	0	0
con_ACTTATCTCGCGGTAC	con	1	Fibroblasts	0.532413	0	0	0	0	0.877996
con_ACTTATCTCGGCTATA	con	21	Pericytes	0	0	0	0	0	0
con_ACTTCCGAGTAGGTTA	con	3	Keratinocytes	0	0	0	0	0	0
con_ACTTCCGCAATTGCGT	con	17	Endothelial_cells	1.55362	0	0	0	0	0
con_ACTTCCGGTATGCGTT	con	3	Keratinocytes	0	0	0	0	0	0.989346
con_ACTTCCGGTCTGCATA	con	12	DC	1.27853	0	0	0	0	0
con_ACTTCCGGTGACTGAG	con	19	Fibroblasts	0	0	0	0	0	0
con_ACTTCCGTCAAGGAGC	con	1	Fibroblasts	0	0	0	1.50248	1.50248	0
con_ACTTCCGTCGATACAC	con	1	Fibroblasts	1.08306	0	0	1.08306	0	1.59074
con_ACTTCGCCAGGACGAT	con	4	Keratinocytes	0	0	0	0	0.545688	0
con_ACTTCGCGTTCTCGCT	con	3	Keratinocytes	0	0.851896	0	1.30513	0	0
con_ACTTCGCGTTGCGGCT	con	1	Fibroblasts	1.99146	0.643826	0	0.643826	0	1.03229
con_ACTTTCAAGGGAGGGT	con	13	Macrophages_monocytes	1.83028	0	0	0	0	0.627328
con_ACTTTCACAAGTTGGG	con	3	Keratinocytes	1.49789	1.00654	0	1.49789	0	0
con_ACTTTCACACACACTA	con	3	Keratinocytes	1.38968	0.695405	0	0	0.695405	0
con_ACTTTCACAGAAATTG	con	1	Fibroblasts	1.50755	0.406954	0	0	0	0.69538
con_ACTTTCACAGCACAAG	con	7	Vascular_smooth_muscle_cells	0	0	0	0	0	0
con_ACTTTCACATATCTCT	con	4	Keratinocytes	0.740724	0	0	0	0	0
con_ACTTTCAGTCGATTTG	con	4	Keratinocytes	0.688086	0	0	0	0	0
con_ACTTTCAGTGTTGACT	con	1	Fibroblasts	1.52772	0	0	0.337079	0	0.337079
con_ACTTTCATCAGCAGAG	con	4	Keratinocytes	0.654252	0	0	0	0	0
con_ACTTTCATCTGCGATA	con	4	Keratinocytes	0.701321	0	0	0	0	0
con_ACTTTGTAGTCACTAC	con	1	Fibroblasts	0	0	0	0	0	0.9762
con_ACTTTGTAGTGGTTGG	con	1	Fibroblasts	1.10948	0	0	0	0	0.856624
con_ACTTTGTAGTTCATCG	con	7	Vascular_smooth_muscle_cells	0	0	0	0	0	0
con_ACTTTGTCAAACCATC	con	3	Keratinocytes	0	0	0	0	0	0
con_ACTTTGTCACCGCTGA	con	9	Fibroblasts	1.85874	0	0	0	0	0
con_ACTTTGTCAGGCTTGC	con	1	Fibroblasts	0	0	0	0.636701	0	0
con_ACTTTGTGTAGTTACC	con	1	Fibroblasts	0	0	0	0	0	0
con_ACTTTGTTCGTAACCA	con	5	Keratinocytes	1.06394	0	0	0	0	0
con_ACTTTGTTCTTACGTT	con	1	Fibroblasts	2.62607	0	0	0	0	1.53959
con_AGAAATGAGACTAGAT	con	13	Macrophages_monocytes	0.869297	0.869297	0	0	0	0
con_AGAAATGAGTCTTCCC	con	7	Vascular_smooth_muscle_cells	0	0	0	0	0	1.24314
con_AGAAATGAGTGATTCC	con	1	Fibroblasts	1.30631	0	0	0	0	1.30631
con_AGAAATGAGTTTCGAC	con	8	Fibroblasts	1.03615	0	0	0	0	0.64667
con_AGAAATGCAAACCACT	con	1	Fibroblasts	1.20238	0	0	0.771962	0	0
con_AGAAATGCACAAACGG	con	11	Fibroblasts	1.25247	0.605946	0	0	0	0
con_AGAAATGCACAGCTTA	con	1	Fibroblasts	0.916801	0	0	0.55998	0	0.916801
con_AGAAATGCAGAGAGGG	con	3	Keratinocytes	0.966476	0	0	0	0	0
con_AGAAATGCAGGACTAG	con	8	Fibroblasts	1.07747	0	0	0	0	1.07747
con_AGAAATGCAGGCTATT	con	1	Fibroblasts	0.799573	0	0	0	0	0.799573
con_AGAAATGCATGAGTAA	con	4	Keratinocytes	1.50254	0	0	0.874315	0	0
con_AGAAATGGTAACTAAG	con	11	Fibroblasts	0	0	0	0	0	0
con_AGAAATGGTACGTGAG	con	18	B_cells	0	0	0	0	0	0
con_AGAAATGGTATGGTTC	con	2	Keratinocytes	0.836623	0	0	0	0	0
con_AGAAATGTCGACCACG	con	4	Keratinocytes	1.39504	0	0	0	0	0
con_AGAAATGTCGAGAAGC	con	7	Vascular_smooth_muscle_cells	0	0	0	0	0	0
con_AGAAATGTCTGGTGCG	con	21	Pericytes	0	0.762872	0	0	0	0
con_AGAAATGTCTTTCGAT	con	7	Vascular_smooth_muscle_cells	1.51607	0	0	0	0	0
con_AGAACAAAGAACCCGA	con	1	Fibroblasts	1.37051	0	0	0.462145	0	1.01611
con_AGAACAAAGTACCGGA	con	3	Keratinocytes	0	0	0	0	0	0
con_AGAACAACAACCACAT	con	7	Vascular_smooth_muscle_cells	0	0	0	0	0	0.814909
con_AGAACAACAGGCATGA	con	3	Keratinocytes	1.51096	0	0	0	0	0.632743
con_AGAACAAGTCCGGATC	con	1	Fibroblasts	1.70354	0	0	0	0	0.752992
con_AGAACAAGTCTGTGGC	con	20	Neurons	0	0	0	0	0	1.37126
con_AGAACAAGTGTTAACC	con	7	Vascular_smooth_muscle_cells	1.24956	0	0	1.24956	0	0
con_AGAACAAGTTGGTAGG	con	10	Keratinocytes	0.435922	0	0	0	0	0
con_AGAACAATCACGGTCG	con	13	Macrophages_monocytes	2.11312	0	0	0	0	0
con_AGAACAATCAGGACAG	con	3	Keratinocytes	0	0	0	0	0	0
con_AGAACAATCGCCTTGT	con	7	Vascular_smooth_muscle_cells	0	0	0	0	0	0.942033
con_AGAACCTAGAGCCGTA	con	8	Fibroblasts	0.611025	0	0	0.611025	0	1.4746
con_AGAACCTAGCCTCTCT	con	11	Fibroblasts	0	0	0	0	0	1.0792
con_AGAACCTAGCTGTACT	con	24	Schwann_cells	0.84982	0	0	0	0	0
con_AGAACCTAGCTTCGTA	con	17	Endothelial_cells	1.28179	0	0	0	0	0.419116
con_AGAACCTCAGCCGGTT	con	1	Fibroblasts	0	0	0	0	0	1.0268
con_AGAACCTCAGCCTTCT	con	3	Keratinocytes	0	0	0	0.751805	0	0.751805
con_AGAACCTCAGTCTCTC	con	4	Keratinocytes	1.61965	0.642008	0	0	0.371664	0
con_AGAACCTGTCAGGCAA	con	1	Fibroblasts	1.0753	0	0	0	0	0.496904
con_AGAACCTGTTGTTGCA	con	10	Keratinocytes	1.25467	0	0	0	0	0
con_AGAACCTTCAATGTCG	con	4	Keratinocytes	0.711859	0	0	0	0	0
con_AGAACCTTCACCCTGT	con	11	Fibroblasts	0	0	0	0	0	0
con_AGAAGCGCAACCAGAG	con	21	Pericytes	0	0	0	0	0	0
con_AGAAGCGCATATGAAG	con	9	Fibroblasts	0	1.24903	0	0	0	1.24903
con_AGAAGCGGTAGAGCTG	con	1	Fibroblasts	0.710487	0	0	0.710487	0.710487	0
con_AGAAGCGGTCTAGGCC	con	8	Fibroblasts	1.40039	0	0	0	0	0.477078
con_AGAAGCGGTCTTTCTA	con	14	Keratinocytes	0.958475	0	0	0.42912	0.728423	0.42912
con_AGAAGCGGTGAAAGTT	con	12	DC	1.60339	0	0	0	0	0
con_AGAAGCGGTGTTTACG	con	1	Fibroblasts	1.18075	0	0	1.70723	0	1.70723
con_AGAAGTACAATCGCGC	con	2	Keratinocytes	0	0	0	0	0.520309	0
con_AGAAGTACACTACTTT	con	3	Keratinocytes	0	0	0	0	0	0
con_AGAAGTAGTATTGGCT	con	2	Keratinocytes	0	0	0	0	0	0
con_AGAAGTAGTCCCTAAA	con	3	Keratinocytes	1.34739	0	0	0	0	0
con_AGAAGTAGTGTCCAAT	con	5	Keratinocytes	0.572054	0	0	0	0	0
con_AGAAGTAGTTTACTTC	con	4	Keratinocytes	1.14202	0.725882	0	0	0	0
con_AGAAGTATCCCAAGTA	con	24	Schwann_cells	1.35141	0	0	0	0	0
con_AGACAAACACAGCTGC	con	2	Keratinocytes	0.560157	0	0	0	0	0
con_AGACAAACACCAGACC	con	3	Keratinocytes	0	0.728479	0	0	0	0
con_AGACAAAGTACTCGCG	con	3	Keratinocytes	0.845853	1.60741	0	0	0	0
con_AGACAAAGTATTAAGG	con	14	Keratinocytes	1.21548	0	0	0	0	0
con_AGACAAAGTATTGGCT	con	9	Fibroblasts	0	0	0	0	0	0.865294
con_AGACAAAGTCCCTAAA	con	1	Fibroblasts	0.793985	0	0	0	0	0
con_AGACAAATCAGCGTCG	con	2	Keratinocytes	0	0	0	0	0	0
con_AGACACTAGCACGTCC	con	2	Keratinocytes	1.08054	0	0	0	0	0
con_AGACACTAGGGCTGAT	con	4	Keratinocytes	0.662428	0.385091	0	0.662428	0	0
con_AGACACTCACCAGCGT	con	7	Vascular_smooth_muscle_cells	0	0	0	0	0	1.28247
con_AGACACTCACTGGACC	con	9	Fibroblasts	0	0	0	0	0	0
con_AGACACTCATATGCGT	con	8	Fibroblasts	1.24987	0	0	0.48395	0	1.05341
con_AGACACTCATCCTCAC	con	8	Fibroblasts	0	0.868935	0	0.526021	0	1.32674
con_AGACACTGTGATACAA	con	1	Fibroblasts	0	0	0	0	0	1.01611
con_AGACACTGTTCGGCCA	con	13	Macrophages_monocytes	1.76357	0	0	0	0	2.36711
con_AGACACTTCCGCCTAT	con	7	Vascular_smooth_muscle_cells	0	0	0	0	0	0.594587
con_AGACACTTCTGCAGCG	con	5	Keratinocytes	0.492397	0	0	0	0	0
con_AGACAGGCATACCACA	con	10	Keratinocytes	0	0.278542	0	0.674783	0.278542	0
con_AGACAGGGTGAAGCGT	con	3	Keratinocytes	0	0	0	0	0.980829	0
con_AGACAGGGTTCAAAGA	con	11	Fibroblasts	0.507278	0	0	0	0	1.09269
con_AGACAGGGTTCAATCG	con	9	Fibroblasts	0	1.73186	0	0	0	0
con_AGACAGGGTTTCCAAG	con	22	Fibroblasts	1.71343	0	0	0	0	0.646887
con_AGACAGGTCCATTCGC	con	7	Vascular_smooth_muscle_cells	0	0	0	0	0	0.671568
con_AGACAGGTCCCTTCCC	con	1	Fibroblasts	1.07968	0	0	0	0	0.899265
con_AGACCATAGACTCATC	con	13	Macrophages_monocytes	2.49924	0	0	0	0	2.76617
con_AGACCATAGTACAACA	con	10	Keratinocytes	1.17786	0	0	0.278433	0.278433	0
con_AGACCATAGTGCGTCC	con	20	Neurons	0	0	0	0	0	0
con_AGACCATCAAAGCTAA	con	1	Fibroblasts	0	0	0	0	0	0
con_AGACCATCAACGACAG	con	14	Keratinocytes	0.545017	0	0	0.545017	0	0
con_AGACCATCAGCGGTTC	con	1	Fibroblasts	0	0	0	0.893696	0	0
con_AGACCATGTCCACTCT	con	3	Keratinocytes	0	0	0	0	0	0
con_AGACCATGTGCAGGAT	con	3	Keratinocytes	0	0	0	0	0	0
con_AGACCATTCAAATGCC	con	1	Fibroblasts	1.95499	0	0	0.564164	0	1.39424
con_AGACCATTCACTGTCC	con	1	Fibroblasts	0.902884	0	0	0	0	1.36951
con_AGACCATTCCTCTGCA	con	3	Keratinocytes	0	0.741184	0	0	0.741184	0
con_AGACCATTCTCCGAAA	con	5	Keratinocytes	0	0	0	0	0	0
con_AGACCATTCTCTCTAA	con	3	Keratinocytes	1.31461	1.31461	0	1.31461	0	0
con_AGACCCGAGACACACG	con	3	Keratinocytes	0	0	0	0	0	0
con_AGACCCGAGCCGTTGC	con	1	Fibroblasts	1.50289	0	0	0	0	0.627898
con_AGACCCGAGCGCCTCA	con	4	Keratinocytes	0	0	0	0	0	0
con_AGACCCGAGCTAGAAT	con	4	Keratinocytes	0	0	0	0	0.623209	0
con_AGACCCGAGTGCTACT	con	1	Fibroblasts	0.520835	0	0	0.520835	0	0
con_AGACCCGCAACTGTGT	con	11	Fibroblasts	1.39225	0	0	0	0	0.697121
con_AGACCCGGTGTGCTTA	con	7	Vascular_smooth_muscle_cells	1.0237	0	0	0	0	0
con_AGACTCAGTACCAATC	con	19	Fibroblasts	1.04473	0	0	0	0	1.32547
con_AGACTCAGTCAAATCC	con	14	Keratinocytes	0.482807	0.482807	0	0.482807	0	0.270263
con_AGACTCAGTCAGCGTC	con	5	Keratinocytes	0.409914	0	0	0.409914	0.409914	0
con_AGACTCAGTCTAACGT	con	4	Keratinocytes	0	0	0	0.591473	0.591473	0
con_AGACTCAGTCTTCCGT	con	8	Fibroblasts	0.490389	0	0	0	0	1.26181
con_AGACTCAGTTTAGTCG	con	1	Fibroblasts	2.03134	0.843657	0	0.843657	0	0.843657
con_AGAGAATCACTGCATA	con	3	Keratinocytes	0	0	0	0	0	0.811139
con_AGAGAATCATGACTTG	con	14	Keratinocytes	0.723687	0	0	0	0	1.13913
con_AGAGAATGTGCCGGTT	con	1	Fibroblasts	1.70116	0.444709	0	0	0	0.75145
con_AGAGAATGTTCCTTGC	con	4	Keratinocytes	0	0	0	0	0	0
con_AGAGAATTCCTCACCA	con	11	Fibroblasts	0.342713	0	0	0	0	0.342713
con_AGAGAATTCCTGTACC	con	10	Keratinocytes	0	0.349722	0	0	0	0
con_AGAGAATTCGGTTAGT	con	4	Keratinocytes	0	0	0	0.757687	0	0
con_AGAGAGCAGCACACCC	con	3	Keratinocytes	0	0	0	0	0	0
con_AGAGAGCGTACAAAGT	con	2	Keratinocytes	0.758049	0	0	0	0	0
con_AGAGAGCGTACCGCGT	con	9	Fibroblasts	2.43175	0	0	0	0	1.82284
con_AGAGAGCGTGGTCTGC	con	14	Keratinocytes	0.833741	0	0	0	0	0
con_AGAGAGCGTTGGCCGT	con	4	Keratinocytes	1.02233	0	0	0	0.46576	0
con_AGAGAGCTCCGCACGA	con	1	Fibroblasts	1.45882	0	0	0.6017	0	0
con_AGAGAGCTCCTGGCTT	con	7	Vascular_smooth_muscle_cells	0	0	0	0	0	0
con_AGAGAGCTCGGACTGC	con	3	Keratinocytes	0	0	0	0	0	0
con_AGAGAGCTCGTCCTTG	con	2	Keratinocytes	0	0	0	0.855612	1.30985	0
con_AGAGAGCTCGTGTGGC	con	3	Keratinocytes	0	0	0	0	0	0
con_AGAGCAGAGACGTCGA	con	2	Keratinocytes	0.900319	0.548233	0	0	0	0
con_AGAGCAGAGCCATTGT	con	4	Keratinocytes	1.18101	0	0	0	0	0.561077
con_AGAGCAGAGGGACAGG	con	17	Endothelial_cells	0	0	0	0	0	1.17161
con_AGAGCAGCAGAGAAAG	con	9	Fibroblasts	1.62138	0	0	1.62138	0	1.62138
con_AGAGCAGTCATTTCCA	con	3	Keratinocytes	0	0	0	0	0	0
con_AGAGCAGTCCTAGAGT	con	9	Fibroblasts	1.7972	0	0	0	0	0
con_AGAGCAGTCGAACACT	con	5	Keratinocytes	1.04306	0	0	0	0	0
con_AGAGCAGTCTAGTACG	con	15	Neutrophils	1.72652	0	0	0	0	0
con_AGAGCCCAGCATCAGG	con	3	Keratinocytes	0	0	0	0	0	0
con_AGAGCCCAGCGGTATG	con	3	Keratinocytes	0	0	0	0	0	0
con_AGAGCCCAGGCACGAT	con	11	Fibroblasts	0	0	0	0	0	0.493053
con_AGAGCCCAGTGTTCCA	con	3	Keratinocytes	1.93485	0	0	0	0	0
con_AGAGCCCCACCCATAA	con	1	Fibroblasts	1.86427	0	0	0	0	1.0357
con_AGAGCCCCATGTTTGG	con	2	Keratinocytes	0	0	0	0	0.657685	0
con_AGAGCCCGTAGACACG	con	21	Pericytes	2.00536	0	0	0	0	1.43851
con_AGAGCCCGTCTAGGTT	con	1	Fibroblasts	0.881338	0	0	0.881338	0	1.8956
con_AGAGCCCGTGTCTTGA	con	1	Fibroblasts	0	0	0	0	0	0.668678
con_AGAGCCCTCCCATTTA	con	9	Fibroblasts	0	0	0	0	0	0
con_AGATAGAAGGATATGT	con	3	Keratinocytes	0	0	0	0	0	0
con_AGATAGAAGTATGTAG	con	8	Fibroblasts	0.658134	0	0	0	0	0.658134
con_AGATAGAAGTGATCGG	con	19	Fibroblasts	0	0	0	0	0	1.5548
con_AGATAGACAAGCGCTC	con	1	Fibroblasts	1.89108	0.753914	0	0	0	0.753914
con_AGATAGACACCAGCCA	con	1	Fibroblasts	1.77863	0	0	0	0	1.9324
con_AGATAGACATTCGATG	con	21	Pericytes	1.36212	0	0	0	0	0
con_AGATAGAGTCACTAGT	con	4	Keratinocytes	0.793885	0	0	0	0	0
con_AGATAGATCCCGTTGT	con	3	Keratinocytes	0	0	0	0	0	0
con_AGATAGATCCTGATAG	con	6	T_NK_cells	0	0	0	0	0	0
con_AGATAGATCGAGTGAG	con	21	Pericytes	1.11867	0	0	0	0	0
con_AGATAGATCGGAATTC	con	2	Keratinocytes	0	0	0	0	0	0
con_AGATCCAAGCGGGTAT	con	4	Keratinocytes	0.561174	0	0	0	0	0
con_AGATCCACATCCAACA	con	16	Keratinocytes	0	0	0	0	0	0
con_AGATCCAGTAGATTGA	con	1	Fibroblasts	0	0	0	0	0	0
con_AGATCCAGTAGTGATA	con	3	Keratinocytes	1.05171	0	0	1.05171	0	0
con_AGATCCAGTCGTATTG	con	3	Keratinocytes	0	0	0	0	0	0
con_AGATCCAGTTAGGCCC	con	3	Keratinocytes	0	0	0	1.72349	0	0
con_AGATCCAGTTGCTGAT	con	3	Keratinocytes	0	0	0	0	1.48666	0
con_AGATCCATCACTGCTC	con	4	Keratinocytes	0.70397	0	0	0	0	0
con_AGATCCATCTGGGTCG	con	17	Endothelial_cells	1.73474	0	0	0	0	1.20409
con_AGATCGTAGCGGGTTA	con	1	Fibroblasts	0.662656	0	0	0	0	1.89306
con_AGATCGTAGTTGCTCA	con	19	Fibroblasts	0.573639	0	0	0	0	1.20121
con_AGATCGTAGTTGTAAG	con	5	Keratinocytes	1.64919	0	0	0	0	0
con_AGATCGTCACGAGAAC	con	4	Keratinocytes	0.806786	0.806786	0	0	0	0
con_AGATCGTCACTATCGA	con	21	Pericytes	1.66617	0	0	0	0	1.14611
con_AGATCGTCAGAAGTGC	con	5	Keratinocytes	0	0	0	0.359949	0	0
con_AGATCGTCATACATCG	con	1	Fibroblasts	0.84328	0	0	0.508015	0	1.09392
con_AGATCGTGTATGCGTT	con	3	Keratinocytes	0.963208	0	0	0.593351	0	0
con_AGATCGTGTCTCGGAC	con	1	Fibroblasts	1.56459	0	0	0	0	0
con_AGATCGTTCCGTGCGA	con	19	Fibroblasts	0	0	0	0	0.383357	1.45171
con_AGATCGTTCGAGTCCG	con	7	Vascular_smooth_muscle_cells	0	0	0	0	0	0
con_AGATGAAAGAGTTGCG	con	2	Keratinocytes	0	0	0	0	0	0
con_AGATGAAAGCGCACAA	con	4	Keratinocytes	0	0	0	0	0.591436	0
con_AGATGAACATGACCCG	con	4	Keratinocytes	1.43192	0	0	0	0.952959	0
con_AGATGAAGTACGATGG	con	17	Endothelial_cells	0	0	0	0	0	0
con_AGATGAAGTGGCTGCT	con	8	Fibroblasts	0.75835	0.449403	0	0	0	0.449403
con_AGATGAATCCATGCAA	con	3	Keratinocytes	0	0	0	0	0	0
con_AGATGAATCGTGTTCC	con	1	Fibroblasts	0.821276	0.821276	0	0.821276	0	0
con_AGATGCTAGCACTCCG	con	7	Vascular_smooth_muscle_cells	0	0	0	0	0	0
con_AGATGCTAGCCGGATA	con	3	Keratinocytes	0	0	0	0	0	0
con_AGATGCTAGGCAGTCA	con	4	Keratinocytes	1.64898	0	0	0	0	0.609948
con_AGATGCTCAACAAGTA	con	1	Fibroblasts	1.47166	0	0	0	0	0.985155
con_AGATGCTCACGACCTG	con	1	Fibroblasts	1.08167	0.39703	0	0	0	0.680468
con_AGATGCTCATGTTTGG	con	4	Keratinocytes	0	0	0	0	0	0
con_AGATGCTGTACCTTCC	con	2	Keratinocytes	0.426205	0	0	0.426205	0	0
con_AGATGCTGTACTAAGA	con	6	T_NK_cells	1.61619	0	0	0	0	1.95314
con_AGATGCTGTGGATTTC	con	14	Keratinocytes	0	0	0	0	0	0
con_AGATGCTTCCCGAGGT	con	1	Fibroblasts	1.59598	0	0	0.684754	0	1.37368
con_AGATGCTTCGAGAACG	con	3	Keratinocytes	1.21515	0	0	0	0	0
con_AGATGCTTCGGTCGAC	con	10	Keratinocytes	0.878391	0	0	0	0	0
con_AGATGCTTCTGAGTCA	con	3	Keratinocytes	1.67237	0	0	1.15133	0	0
con_AGCATCAAGCCTCAGC	con	4	Keratinocytes	0	0	0	0	0	0
con_AGCATCACAAACTAAG	con	4	Keratinocytes	0	0	0	0	0	0
con_AGCATCACAGAGTGTG	con	4	Keratinocytes	0.83837	0.504584	0	0	0	0
con_AGCATCAGTACCTATG	con	4	Keratinocytes	0.997754	0	0	0.618473	0	0
con_AGCATCAGTCACGACC	con	3	Keratinocytes	0	0	0	0	0	0
con_AGCATCAGTGGAACCA	con	20	Neurons	0	0	0	0	0	0
con_AGCATCATCAACTACG	con	11	Fibroblasts	0	0	0	0	0.644771	0
con_AGCATCATCAATGTCG	con	1	Fibroblasts	2.02274	0.598767	0	0	0	1.24116
con_AGCATCATCCCGAAAT	con	4	Keratinocytes	1.64864	0	0	0	0	0
con_AGCATCATCGTCAAAC	con	5	Keratinocytes	0.713395	0	0	0	0.419009	0
con_AGCATCATCGTCCATC	con	18	B_cells	1.94651	0	0	0.693497	0	0
con_AGCCAATAGAAGGTAG	con	4	Keratinocytes	0.583762	0	0	0	0	0
con_AGCCAATAGAGCATCG	con	14	Keratinocytes	0.941651	0	0	0.419633	0	0
con_AGCCAATCAATTGAGA	con	5	Keratinocytes	1.15069	0	0	0	0.30753	0
con_AGCCAATCACAATGCT	con	1	Fibroblasts	1.4389	0	0	0	0	1.07488
con_AGCCAATCATTGACCA	con	1	Fibroblasts	0.737409	0	0	0	0	0.43519
con_AGCCAATGTAATCAGA	con	4	Keratinocytes	0	0	0	0.905552	0.551957	0
con_AGCCAATGTTCATCTT	con	4	Keratinocytes	0.923567	0	0	0	0.564819	0
con_AGCCAATTCAAAGGAT	con	1	Fibroblasts	0.692997	0.692997	0	0	0	1.09841
con_AGCCAATTCGAGTACT	con	2	Keratinocytes	1.29781	0	0	0	0	0
con_AGCCACGAGCACACAG	con	9	Fibroblasts	0	0	0	0	0	0
con_AGCCACGCACAATGAA	con	3	Keratinocytes	0	0	0	0	0	0
con_AGCCACGGTAGGTTTC	con	5	Keratinocytes	1.14358	0	0	0	0.538046	0
con_AGCCACGTCACCTTGC	con	5	Keratinocytes	0.212994	0	0	0.212994	0.212994	0
con_AGCCACGTCCGATCGG	con	1	Fibroblasts	0.606098	0	0	0.606098	0	0.980777
con_AGCCAGCAGAACTTCC	con	3	Keratinocytes	1.11515	0.705575	0	0	0	0
con_AGCCAGCAGAGAACCC	con	13	Macrophages_monocytes	1.39021	0	0	0	0	0
con_AGCCAGCAGGAGTATT	con	10	Keratinocytes	1.37443	0	0	0.351948	0	0
con_AGCCAGCCAACGGCTC	con	1	Fibroblasts	0.925356	0	0	0	0	1.84525
con_AGCCAGCCAAGAAACT	con	5	Keratinocytes	0	0.373546	0	0	0	0
con_AGCCAGCGTCACTAGT	con	21	Pericytes	0	0	0	0	0	0
con_AGCCAGCGTCATCTAG	con	4	Keratinocytes	0.525455	0	0	0	0	0
con_AGCCAGCGTCGCTGCA	con	3	Keratinocytes	0	1.10357	0	0	0	0
con_AGCCAGCGTCTTTCTA	con	3	Keratinocytes	0	0	0	0	0	0
con_AGCCAGCGTGACGTCC	con	20	Neurons	1.81721	0	0	0	0	1.81721
con_AGCCAGCGTGCGGCTT	con	9	Fibroblasts	1.00897	0	0	0	1.00897	0
con_AGCCAGCGTGTCATCA	con	8	Fibroblasts	0	0	0	0	0	0.895107
con_AGCCAGCTCCAAGCTA	con	9	Fibroblasts	1.10377	0	0	0	0	0
con_AGCCAGCTCTCCCATG	con	13	Macrophages_monocytes	1.15631	0	0	0	0	0
con_AGCGATTCAACACTAC	con	4	Keratinocytes	0	0	0	0	0	0
con_AGCGATTCAAGGTACG	con	7	Vascular_smooth_muscle_cells	0	0	0	0	0	0
con_AGCGATTGTCTTTCAT	con	21	Pericytes	0	0	0	0	0	0
con_AGCGATTTCACTGTCC	con	4	Keratinocytes	0.589141	0	0	0	0	0
con_AGCGATTTCAGCGCGT	con	1	Fibroblasts	1.89457	0	0	0.756095	0	1.18169
con_AGCGATTTCTACCAGA	con	3	Keratinocytes	0.845625	0	0	0	0	0
con_AGCGCCAAGAACGTGC	con	4	Keratinocytes	1.14341	0	0	0	0	0
con_AGCGCCAAGGTAGTAT	con	8	Fibroblasts	1.34529	0	0	0	0	0.665998
con_AGCGCCACATCCCACT	con	16	Keratinocytes	1.2958	0	0	0	0	0
con_AGCGCCAGTCTGATCA	con	1	Fibroblasts	1.20963	0	0	0	0	1.74126
con_AGCGCCAGTGAGATAT	con	1	Fibroblasts	0	0	0	0	0	0
con_AGCGCCATCAGTGGGA	con	11	Fibroblasts	0	0	0	0	0	1.08248
con_AGCGCCATCATCCCGT	con	2	Keratinocytes	1.14368	0.356038	0	0.356038	0	0
con_AGCGCCATCTGGAAGG	con	2	Keratinocytes	0	0	0	0	0	0
con_AGCGCCATCTTGAGCA	con	2	Keratinocytes	0	0	0	0	0	0
con_AGCGCTGAGTCACAGG	con	1	Fibroblasts	0	0	0	0	0	1.49038
con_AGCGCTGAGTGCTACT	con	4	Keratinocytes	1.37427	0.685144	0	0.685144	0	0
con_AGCGCTGCAGAACCGA	con	10	Keratinocytes	0.783117	0	0	0	0.466336	0
con_AGCGCTGCAGTCGCTG	con	1	Fibroblasts	1.8157	0	0	0	0	0
con_AGCGCTGCATCCGGTG	con	9	Fibroblasts	0	0	0	0	0	2.64905
con_AGCGCTGCATGACACT	con	3	Keratinocytes	0.844073	0	0	0.508569	0	0
con_AGCGCTGGTCAGTCTA	con	3	Keratinocytes	0	0	0	0	0	0
con_AGCGCTGTCACGGACC	con	3	Keratinocytes	0.727925	0	0	0	0	0
con_AGCGCTGTCTAGCAAC	con	21	Pericytes	0	0	0	0	0	0
con_AGCGCTGTCTTCCGTG	con	3	Keratinocytes	0	0	0	0	0	0
con_AGCGTATCAAATGCTC	con	8	Fibroblasts	0.595206	0.341248	0	0.341248	0	0.341248
con_AGCGTATCAACGCATT	con	3	Keratinocytes	0	0.663477	0	0.663477	0	1.05885
con_AGCGTATGTACTCCGG	con	1	Fibroblasts	1.12865	0	0	0.528954	0	1.64537
con_AGCGTATGTATGGAAT	con	1	Fibroblasts	0	0	0	0	0	0
con_AGCGTATGTCACCTTC	con	1	Fibroblasts	1.48034	0	0	0	0	0.756815
con_AGCGTCGCAGGCATGA	con	4	Keratinocytes	1.47382	0	0	0	0	0
con_AGCGTCGCATAACCCA	con	7	Vascular_smooth_muscle_cells	0	0	0	0	0	0
con_AGCGTCGGTACCCAGC	con	14	Keratinocytes	1.04533	1.04533	0	0	0	0
con_AGCGTCGGTCCAAAGG	con	4	Keratinocytes	1.43716	0	0	0	0	0
con_AGCTACAAGGCGACAT	con	3	Keratinocytes	0	0	0	0	0	0
con_AGCTACACACCAAAGG	con	3	Keratinocytes	0	0	0	0	0	0
con_AGCTACACACTGCGTG	con	1	Fibroblasts	0	0	0	0	0	0.727316
con_AGCTACAGTCATAAAG	con	5	Keratinocytes	0	0	0	0	0	0
con_AGCTACAGTGGGTCAA	con	13	Macrophages_monocytes	1.53607	0	0	0	0	0
con_AGCTACATCTCGTCAC	con	1	Fibroblasts	1.14256	0	0	0.537424	0	1.66195
con_AGCTCAAAGAGCCATG	con	5	Keratinocytes	0	0	0	0	0	0
con_AGCTCAAAGTCTGCGC	con	8	Fibroblasts	1.15121	0	0	0	0.542713	1.15121
con_AGCTCAACACCGCTAG	con	1	Fibroblasts	1.47097	1.47097	0	0	0	0
con_AGCTCAAGTACGAAAT	con	5	Keratinocytes	0.608914	0	0	0	0	0
con_AGCTCAAGTTCGGACC	con	3	Keratinocytes	1.09899	0.287824	0	0.287824	0	0
con_AGCTCAATCATGGGAG	con	1	Fibroblasts	1.64279	0	0	0	0	1.64279
con_AGCTCAATCTCCGTGT	con	1	Fibroblasts	2.20347	0	0	0	0	1.39157
con_AGCTTCCAGGACTATA	con	9	Fibroblasts	1.48825	0	0	0	0	1.48825
con_AGCTTCCAGGCGACAT	con	1	Fibroblasts	1.32881	0.746981	0	0	0	0.980552
con_AGCTTCCCAAGTGCTT	con	1	Fibroblasts	1.73554	0.511279	0	0	0	0.847946
con_AGCTTCCCATCTGTTT	con	1	Fibroblasts	0.984595	0.608876	0	0	0	0.608876
con_AGCTTCCGTAGTCCTA	con	5	Keratinocytes	1.22166	0	0	0.391069	0	0
con_AGCTTCCTCACGAACT	con	1	Fibroblasts	0	0	0	0	0	1.60625
con_AGCTTCCTCATGCTAG	con	5	Keratinocytes	0	0	0	0	0	0
con_AGCTTCCTCCCGTGAG	con	1	Fibroblasts	1.496	1.12437	0	0	0	1.32735
con_AGCTTCCTCCTACTGC	con	5	Keratinocytes	0.816068	0	0	0	0	0
con_AGCTTCCTCGGCATAT	con	1	Fibroblasts	1.09219	0	0	0.688332	0	0
con_AGGAAATAGCTGGCTC	con	3	Keratinocytes	1.78306	0	0	1.09166	0	0
con_AGGAAATCACGATAGG	con	8	Fibroblasts	1.88031	0	0	0	0	0.870828
con_AGGAAATCAGCGAACA	con	23	Skeletal_Muscle_Progenitors	1.38525	0	0	0	0	0
con_AGGAAATCATGAGATA	con	9	Fibroblasts	0.457689	0	0	0	0	0.770494
con_AGGAAATCATTGGATC	con	13	Macrophages_monocytes	1.1947	0	0	0	0	0.766062
con_AGGAAATCATTGTACG	con	7	Vascular_smooth_muscle_cells	0	0	0	0	0	0
con_AGGAAATGTCGTCAGC	con	8	Fibroblasts	1.61976	0	0	0	0	0.456689
con_AGGAAATGTGGTTCTA	con	1	Fibroblasts	0.59455	0	0	0.59455	0	0.59455
con_AGGAAATGTGTGATGG	con	20	Neurons	0	0	0	0	0	0
con_AGGAAATGTTGTTGCA	con	4	Keratinocytes	1.42781	0	0	0	0	0
con_AGGAATAAGGGCCAAT	con	8	Fibroblasts	0	0	0	0	0	1.05938
con_AGGAATAAGTCCCAGC	con	8	Fibroblasts	0.975342	0	0	0	0	1.78444
con_AGGAATACAAATGCGG	con	9	Fibroblasts	0	0	0	0	0	1.52599
con_AGGAATAGTATTGGCT	con	1	Fibroblasts	0.727233	0	0	0.428318	0	0.957057
con_AGGAATAGTCAGGTGA	con	7	Vascular_smooth_muscle_cells	1.44084	0	0	0	0	0.960163
con_AGGAATAGTCTCACAA	con	10	Keratinocytes	0.563511	0	0	0	0	0
con_AGGAATAGTCTCTCTG	con	4	Keratinocytes	0	0	0	0	0	0
con_AGGAATAGTGTCTTAG	con	3	Keratinocytes	0	0	0	0	0	0
con_AGGAATATCCACCTGT	con	1	Fibroblasts	0.620017	0.620017	0	0	0	1.48972
con_AGGAATATCCAGTGTA	con	8	Fibroblasts	1.5716	0	0	0	0.492088	0
con_AGGAATATCCGCGAGT	con	1	Fibroblasts	1.05764	0	0	0.486447	0	0.486447
con_AGGAATATCCTCACTG	con	1	Fibroblasts	1.85244	0	0	1.02668	0	0
con_AGGAATATCTCTTGCG	con	4	Keratinocytes	1.03711	0	0	0	0	0
con_AGGACGAAGCTTTGTG	con	7	Vascular_smooth_muscle_cells	0	0	0	0	0	0.988922
con_AGGACGACAAACACCT	con	1	Fibroblasts	0.835216	0.502384	0	0	0	0.502384
con_AGGACGACAATCGCCG	con	12	DC	1.49996	0	0	0	0	0.770338
con_AGGACGACAGAGTTGG	con	4	Keratinocytes	0.684852	0	0	0	0.684852	0
con_AGGACGACAGGTGACA	con	15	Neutrophils	0	0	0	0	0	0
con_AGGACGACATTCTCCG	con	19	Fibroblasts	0.406367	0.406367	0	0	0	1.38832
con_AGGACGAGTATCGATC	con	2	Keratinocytes	1.20156	0.458265	0	0.458265	0.458265	0
con_AGGACGAGTCTTTCAT	con	1	Fibroblasts	1.35077	0	0	0	0	0
con_AGGACGAGTTGCTCCT	con	1	Fibroblasts	1.60537	0	0	0	0	0.690607
con_AGGACGATCCGCCTAT	con	4	Keratinocytes	0	0.591328	0	0.591328	0	0
con_AGGACGATCTGAGCAT	con	3	Keratinocytes	0	0	0	0	0.933427	0.933427
con_AGGACTTAGAATTCAG	con	1	Fibroblasts	0.621569	0	0	0.621569	0	0.621569
con_AGGACTTAGAGCCATG	con	9	Fibroblasts	1.92106	0.772715	0	0	0	0
con_AGGACTTCAACTCCCT	con	3	Keratinocytes	0	1.06113	0	1.06113	0	0
con_AGGACTTCACGGAAGT	con	5	Keratinocytes	0.517665	0	0	0.517665	0.517665	0
con_AGGACTTCATAGGAGC	con	2	Keratinocytes	1.55278	0	0	0.382245	0	0
con_AGGACTTGTCAAAGAT	con	1	Fibroblasts	1.8727	0	0	0	0	0.523681
con_AGGAGGTAGCGCAATG	con	3	Keratinocytes	1.25054	0	0	0.809198	0	0
con_AGGAGGTCAAGGTCGA	con	1	Fibroblasts	0	0	0	0	0	0
con_AGGAGGTGTCGCGGTT	con	1	Fibroblasts	0.896866	0	0	0	0	0
con_AGGAGGTTCAATCGGT	con	7	Vascular_smooth_muscle_cells	0.673258	0	0	0	0	0
con_AGGAGGTTCCTAACAG	con	4	Keratinocytes	0	0	0	0	0	0
con_AGGATAAAGACCTTTG	con	1	Fibroblasts	0.786455	0	0	0	0	1.52318
con_AGGATAAAGAGAGGTA	con	4	Keratinocytes	1.01707	0	0	0.632619	0	0
con_AGGATAAAGATGTTGA	con	4	Keratinocytes	0	0	0	0	0	0
con_AGGATAAAGGACTATA	con	2	Keratinocytes	0.684803	0.684803	0	0.684803	0	0
con_AGGATAACACCAAATC	con	4	Keratinocytes	0.639396	0	0	0	0	0
con_AGGATAACAGGCACAA	con	16	Keratinocytes	0	0	0	1.20556	0	0
con_AGGATAACATCCAACA	con	1	Fibroblasts	1.32501	0	0	0	0	1.49353
con_AGGATAAGTACGCTAT	con	4	Keratinocytes	0.890212	0	0	0	0	0
con_AGGATAAGTAGAGCTG	con	2	Keratinocytes	0	0.902796	0	0	0	0
con_AGGATAAGTCTAACTG	con	23	Skeletal_Muscle_Progenitors	0.780065	0.780065	0	0	0	0
con_AGGATAAGTGCACGCT	con	1	Fibroblasts	1.15017	0	0	0	0	0.891654
con_AGGATAATCCTCTAGC	con	5	Keratinocytes	0.277593	0	0	0.494634	0	0
con_AGGATAATCGTCAGAT	con	13	Macrophages_monocytes	0	0	0	0	0	0
con_AGGATAATCTATGTGG	con	4	Keratinocytes	1.66565	0	0	0	0.539324	0
con_AGGATCTAGCGGTAGT	con	2	Keratinocytes	0	0	0	0	0.839601	0
con_AGGATCTAGCGTATGG	con	11	Fibroblasts	0	0	0	0	0	0
con_AGGATCTAGTCTGCGC	con	3	Keratinocytes	1.5858	0.574723	0	0	0	0
con_AGGATCTCAATCCTTT	con	4	Keratinocytes	0.619263	0.619263	0	0	0	0
con_AGGATCTCACCGTGAC	con	3	Keratinocytes	0	0	0	0	0	0
con_AGGATCTGTCGAAACG	con	2	Keratinocytes	0.79826	0	0	0	0	0
con_AGGATCTGTGCGCTCA	con	22	Fibroblasts	2.13534	0	0	0	0	0
con_AGGATCTGTGTTATCG	con	3	Keratinocytes	0.689814	0	0	0.689814	0	0
con_AGGATCTGTTATGGTC	con	13	Macrophages_monocytes	0	0	0	0	0	0
con_AGGATCTTCCTGTTGC	con	17	Endothelial_cells	1.2054	0.774286	0	0	0.774286	0.774286
con_AGGATCTTCTCGCGTT	con	4	Keratinocytes	1.07435	0	0	0	0	0
con_AGGCATTAGAGAGGGC	con	19	Fibroblasts	0.774097	0	0	0	0	1.73599
con_AGGCATTAGCTCATAC	con	22	Fibroblasts	1.27691	0	0	0	0	1.00199
con_AGGCATTAGGTAAACT	con	19	Fibroblasts	1.05183	0	0	0	0	0.807336
con_AGGCATTAGGTCGTAG	con	5	Keratinocytes	0.308573	0	0	0	0.308573	0
con_AGGCATTAGTTGCGAG	con	8	Fibroblasts	0	0	0	0	0	1.21855
con_AGGCATTCACGACGCT	con	1	Fibroblasts	1.86901	0	0	0.437084	0	1.57636
con_AGGCATTGTTCGTAAC	con	1	Fibroblasts	1.19945	0	0	0	0.457156	0.457156
con_AGGCCACAGACTCCGC	con	4	Keratinocytes	0.549252	0	0	0	0	0
con_AGGCCACAGTAAACTG	con	8	Fibroblasts	1.99829	0.45722	0	0.45722	0	0.769809
con_AGGCCACCAGCGTGAA	con	2	Keratinocytes	0	0	0	0	0.443007	0
con_AGGCCACCATTCTGTT	con	2	Keratinocytes	0	0	0	0	0	0
con_AGGCCACGTCGCGGTT	con	9	Fibroblasts	0	0	0	0	0	0
con_AGGCCACGTGTGCCTG	con	3	Keratinocytes	0	0	0	0	1.0245	0
con_AGGCTGCAGCACTTTG	con	21	Pericytes	0	1.18138	0	0	0	0
con_AGGCTGCCAACTGATC	con	5	Keratinocytes	1.17783	0	0	0	0	0
con_AGGCTGCCACTCATAG	con	13	Macrophages_monocytes	0	0.879396	0	0	0	0
con_AGGCTGCGTAATACCC	con	4	Keratinocytes	0.84215	0.507225	0	0	0	0
con_AGGCTGCGTACCCGCA	con	14	Keratinocytes	0	0	0	0.552301	0	0
con_AGGCTGCGTTCGTAAC	con	2	Keratinocytes	0.726543	0	0	0	0	0
con_AGGCTGCGTTCTTGTT	con	12	DC	2.19651	0	0	0	0	0
con_AGGCTGCTCGTTAGTG	con	1	Fibroblasts	0.872852	0.528782	0	0	0	0.528782
con_AGGCTGCTCTAGCAAC	con	2	Keratinocytes	0.433599	0	0	0.433599	0	0
con_AGGGAGTAGGCATGCA	con	3	Keratinocytes	0	0	0	0	0	0
con_AGGGAGTAGTCATGCT	con	1	Fibroblasts	0.769746	0.457178	0	0.457178	0	1.19949
con_AGGGAGTAGTGGACGT	con	1	Fibroblasts	1.62547	0	0	0	0	0
con_AGGGAGTCAATAAGGT	con	3	Keratinocytes	0	1.27815	0	0	0	0
con_AGGGAGTCACAGTCCG	con	2	Keratinocytes	1.42389	0.422349	0	0	0	0
con_AGGGAGTCAGCGACCT	con	3	Keratinocytes	0	0	0	0.956201	0.956201	0
con_AGGGAGTGTACTTCCC	con	21	Pericytes	0	0	0	0	0	0
con_AGGGAGTGTCCACTTC	con	7	Vascular_smooth_muscle_cells	0	0	0	0	0	1.15452
con_AGGGAGTGTGGCTAGA	con	1	Fibroblasts	1.00753	0	0	0	0	1.4991
con_AGGGAGTGTGTCGATT	con	13	Macrophages_monocytes	1.57697	0	0	0	0	0
con_AGGGAGTTCTAAACGC	con	9	Fibroblasts	0	0	0	0	0	0
con_AGGGAGTTCTACTTCA	con	3	Keratinocytes	0	0	0	0	0	0
con_AGGGCCTAGAGAGAAC	con	14	Keratinocytes	0.227373	0.227373	0.412504	0.227373	0.227373	0
con_AGGGCCTAGCAGTCTT	con	3	Keratinocytes	0	0.976372	0	0.976372	0	0
con_AGGGCCTAGTGGTGGT	con	17	Endothelial_cells	1.20386	0	0	0	0	1.05305
con_AGGGCCTCAAGTTCCA	con	3	Keratinocytes	0	0	0	0	0	0
con_AGGGCCTCACTCCGGA	con	9	Fibroblasts	0	0	0	0	0	0
con_AGGGCCTCAGCATACT	con	3	Keratinocytes	0.845019	0	0	0	0	0.845019
con_AGGGCCTGTCTCCTGT	con	21	Pericytes	0	0	0	0	0	0
con_AGGGCCTTCAGTCATG	con	14	Keratinocytes	0	0	0	0	0	0
con_AGGGCCTTCGCCGATG	con	3	Keratinocytes	0	0	0	0.872041	0	0
con_AGGGCCTTCGGTGTTA	con	10	Keratinocytes	0	0	0	0	0	0
con_AGGGCCTTCTCAGGCG	con	9	Fibroblasts	1.67223	0	0	0	0	0
con_AGGGCCTTCTCATGGA	con	3	Keratinocytes	0	0	0	1.17268	0	0
con_AGGGCTCAGACGATAT	con	7	Vascular_smooth_muscle_cells	0	0	0	0	0	0
con_AGGGCTCAGCGATGAC	con	9	Fibroblasts	0	0	1.18768	0	0	0
con_AGGGCTCAGGATTTCC	con	1	Fibroblasts	0.574147	0	0	0.936575	0	0.936575
con_AGGGCTCAGGTCCCGT	con	3	Keratinocytes	0	0	0	0	0	0
con_AGGGCTCAGTTAGAAC	con	4	Keratinocytes	1.36569	0	0	0	0	0
con_AGGGCTCCACTGTGTA	con	21	Pericytes	1.6722	0.732831	0	0	0	1.15118
con_AGGGCTCCATACTGTG	con	3	Keratinocytes	0	1.08351	0	0	0	0
con_AGGGCTCCATCGCTAA	con	3	Keratinocytes	0	0	0	1.15586	0	0
con_AGGGCTCGTAACTGCT	con	4	Keratinocytes	1.32583	0	0	0	0	0
con_AGGGCTCGTATATGGA	con	1	Fibroblasts	1.87661	0	0	0	0	0.479081
con_AGGGCTCGTCTACAGT	con	4	Keratinocytes	0	0	0	0	0	0
con_AGGGCTCGTTATCCAG	con	3	Keratinocytes	0	0	0	0	0	0
con_AGGGCTCTCACGAACT	con	6	T_NK_cells	2.44415	0	0	0	0	0
con_AGGGCTCTCATACGAC	con	11	Fibroblasts	0	0	0	0	0	1.75104
con_AGGGCTCTCGAGATGG	con	2	Keratinocytes	0	0	0	0	0	0
con_AGGGTCCAGATGATTG	con	3	Keratinocytes	0	1.0072	0	0	0	0
con_AGGGTCCAGCGTGTCC	con	3	Keratinocytes	2.01669	0	0	0.657775	0	0
con_AGGGTCCAGGGCAGTT	con	9	Fibroblasts	1.88931	0	0	0	0	0
con_AGGGTCCCATTCAGCA	con	4	Keratinocytes	0	0	0	0	0	0
con_AGGGTCCGTATCCTCC	con	22	Fibroblasts	2.03103	0	0	0	0	0.97663
con_AGGGTCCGTCTGCATA	con	20	Neurons	0	0	0	0	0	1.49359
con_AGGGTCCTCCTATTTG	con	1	Fibroblasts	1.31886	0	0	0	0	0.862713
con_AGGGTGAAGCAACTTC	con	1	Fibroblasts	0	0	0	0	0	0
con_AGGGTGAAGCGTTACT	con	1	Fibroblasts	1.70145	0.639946	0	0.639946	0	0.639946
con_AGGGTGACACCAGGTC	con	1	Fibroblasts	0	0	0	0	0	0
con_AGGGTGACATTGACAC	con	13	Macrophages_monocytes	0	0	0	0	0	0
con_AGGGTGAGTAGACAAT	con	4	Keratinocytes	1.19692	0	0	0.654385	0	0
con_AGGGTGAGTTAAGAAC	con	3	Keratinocytes	0	0	0	0	1.00445	0
con_AGGGTGATCCCAGTGG	con	1	Fibroblasts	0.8576	0	0	0	0.518049	0
con_AGGGTGATCCTTGAAG	con	8	Fibroblasts	2.00176	1.03998	0	0	0	0.649497
con_AGGGTTTAGCGTGCTC	con	3	Keratinocytes	0	0	0	0	0	0
con_AGGGTTTCACAAGTGG	con	22	Fibroblasts	1.47772	0.990089	0	0	0	0
con_AGGGTTTGTACTTCCC	con	1	Fibroblasts	0.953645	0	0	0	0	1.22163
con_AGGGTTTGTACTTGTG	con	14	Keratinocytes	0.656187	0	0	0.380977	0	0
con_AGGGTTTGTATCCCTC	con	9	Fibroblasts	2.29328	0	0	0	0	0
con_AGGGTTTGTATGCGGA	con	20	Neurons	0	1.04116	0	0	1.04116	0
con_AGGGTTTGTCGTCGGT	con	1	Fibroblasts	0	0	0	0	0	0.979685
con_AGGGTTTGTGATAGAT	con	3	Keratinocytes	0	0	0	1.67106	0	0
con_AGGGTTTTCTCAGAAC	con	10	Keratinocytes	1.66244	0	0	0	0.328137	0
con_AGGTAGGAGAACTGAT	con	1	Fibroblasts	0	0	0	0	0	1.1692
con_AGGTAGGAGCGAGTCA	con	8	Fibroblasts	0.835327	0.502461	0	0	0	0.502461
con_AGGTAGGAGCGCCTAC	con	1	Fibroblasts	0	0	0	0	0	1.84898
con_AGGTAGGAGTAGACCG	con	15	Neutrophils	0	0	0	0	0	0
con_AGGTAGGCAAATCCCA	con	23	Skeletal_Muscle_Progenitors	0.998403	0	0	0	0	0.998403
con_AGGTAGGCAAGATGGC	con	13	Macrophages_monocytes	1.23761	1.23761	0	0	0	0
con_AGGTAGGGTCGCACAC	con	4	Keratinocytes	1.43869	0	0	0	0.589892	0.589892
con_AGGTAGGGTTCTTCAT	con	1	Fibroblasts	1.15274	0	0	0	0	0.893867
con_AGGTAGGTCAGATGCT	con	4	Keratinocytes	0	0	0	0.591185	0	0
con_AGGTAGGTCAGCATTG	con	1	Fibroblasts	0	0	0	0	0	1.67044
con_AGGTCATAGATCCCGC	con	5	Keratinocytes	0.614706	0	0	0	0	0
con_AGGTCATAGGCCGCTT	con	3	Keratinocytes	0	0	0	0	0	0
con_AGGTCATCAGATCCAT	con	3	Keratinocytes	0.978233	0	0	0	0	0
con_AGGTCATGTAGTTACC	con	21	Pericytes	2.83271	0	0	0	0	0
con_AGGTCATGTGCACAAG	con	4	Keratinocytes	0.728202	0	0	0	0	0
con_AGGTCATGTGTGGTCC	con	3	Keratinocytes	0.979581	0.979581	0	0	0	0
con_AGGTCATTCGTGCAGC	con	3	Keratinocytes	0	0	0	0	0	0
con_AGGTCATTCTAGCATG	con	5	Keratinocytes	0	0	0	0	0.778851	0
con_AGGTCTAAGTAGAGTT	con	3	Keratinocytes	0	0	0	0	0	0
con_AGGTCTAAGTGACCTT	con	4	Keratinocytes	0	0	0	0	0	0
con_AGGTCTACAACGTAAA	con	4	Keratinocytes	1.37788	0	0	0	0	0
con_AGGTCTACACACCGAC	con	5	Keratinocytes	0.751642	0	0	0	0.246954	0
con_AGGTCTATCATGGAGG	con	1	Fibroblasts	1.82969	0	0	0	0	1.5014
con_AGGTCTATCCTGTTGC	con	4	Keratinocytes	0	0	0	0	0	0
con_AGGTCTATCGTCCATC	con	4	Keratinocytes	0.737594	0	0	0	0.597833	0
con_AGGTGTTAGAAATGGG	con	4	Keratinocytes	1.3455	0	0.536508	0	0	0
con_AGGTGTTAGAAGCGCT	con	3	Keratinocytes	0	1.60022	0	0	1.60022	0
con_AGGTGTTAGACTACCT	con	16	Keratinocytes	0	0	0	0	0	0
con_AGGTGTTAGTACGTCT	con	3	Keratinocytes	0	0	0	1.09835	0	0
con_AGGTGTTAGTGATGGC	con	21	Pericytes	0.741529	0	0	0	0	1.16261
con_AGGTGTTCACTCAAGT	con	3	Keratinocytes	1.03352	0.791766	0	0	0	0
con_AGGTGTTGTCACGTGC	con	1	Fibroblasts	0.86007	0	0	0	0	0
con_AGGTGTTGTGAGTTGG	con	1	Fibroblasts	0	0	0	0	0	0
con_AGGTGTTTCAAACGTC	con	2	Keratinocytes	0.839526	0.839526	0	0	0.839526	0
con_AGGTGTTTCAGCCCAG	con	4	Keratinocytes	1.44526	0	0	0.340299	0	0
con_AGGTGTTTCCGTGCGA	con	2	Keratinocytes	1.20589	0.774665	0	0	0.460542	0
con_AGGTGTTTCGGTCGAC	con	9	Fibroblasts	0	0	0	0	0	0
con_AGGTTACAGACAACAT	con	4	Keratinocytes	0	0	0	0	0	0
con_AGGTTACAGTTCACTG	con	11	Fibroblasts	0.779745	0	0	0	0	0.464022
con_AGGTTACCAAACGTGG	con	2	Keratinocytes	0.972913	0.437317	0	0	0	0
con_AGGTTACCAATTTCTC	con	2	Keratinocytes	1.18405	0	0	0.373985	0	0
con_AGGTTACCACGTCGTG	con	4	Keratinocytes	0	0	0	0	0	0
con_AGGTTACCATGTTCGA	con	19	Fibroblasts	0	0	0	0	0	1.48746
con_AGGTTACTCGCAAGAG	con	4	Keratinocytes	0	0	0	0	0	0
con_AGGTTACTCTTGCGCT	con	1	Fibroblasts	0	0	0	0	0	1.14944
con_AGGTTGTAGAGGCGGA	con	1	Fibroblasts	0	0	0	0	0	0
con_AGGTTGTAGTTCTCTT	con	3	Keratinocytes	1.52122	0	0	0	0	0
con_AGGTTGTCAGTAACCT	con	7	Vascular_smooth_muscle_cells	0	0	0	0	0	0
con_AGGTTGTCATCAACCA	con	1	Fibroblasts	0.708179	0	0	0	0	1.40876
con_AGGTTGTCATGAGTAA	con	3	Keratinocytes	0	0	0	0	0	0
con_AGGTTGTGTCGACTGC	con	13	Macrophages_monocytes	0	0	0	0	0	0
con_AGGTTGTGTTCGTACA	con	1	Fibroblasts	1.87644	0	0	0	0	0.868172
con_AGGTTGTTCTAGTGTG	con	13	Macrophages_monocytes	1.9165	0	0	0	0	1.9165
con_AGTAACCAGAAGCTGC	con	8	Fibroblasts	0.727676	0	0	0	0	0.727676
con_AGTAACCAGTGAACAT	con	4	Keratinocytes	0.879561	0	0	0.879561	0	0
con_AGTAACCCAAGAGATT	con	8	Fibroblasts	1.32481	0	0	0	0	0
con_AGTAACCCACCTGCGA	con	3	Keratinocytes	0	0	0	0	0	0
con_AGTAACCCAGTTGTCA	con	1	Fibroblasts	0.980066	0	0	0	0.441397	1.16923
con_AGTAACCGTACGAGTG	con	1	Fibroblasts	1.21437	0.581875	0.581875	0	0	1.21437
con_AGTAACCGTGCCGGTT	con	1	Fibroblasts	0	0	0	0	0	0
con_AGTAACCGTGGATCAG	con	1	Fibroblasts	2.16001	0	0	0	0	0.739978
con_AGTAACCGTTGTTGCA	con	21	Pericytes	2.01855	1.45014	0	0	0	0
con_AGTAACCTCCTGGGTG	con	11	Fibroblasts	1.14757	0	0	0	0	0
con_AGTAACCTCGCAGATT	con	7	Vascular_smooth_muscle_cells	0	0	0	0	0	0
con_AGTAACCTCTCGTGAA	con	3	Keratinocytes	0	1.8129	0	0	0	0
con_AGTACCACAGGTCAGA	con	1	Fibroblasts	1.08571	0	0	0	0	0.683489
con_AGTACCACATCCGCGA	con	3	Keratinocytes	0.602784	0	0	0	0	0
con_AGTACCACATTGAGGG	con	2	Keratinocytes	0	0	0	0	0	0
con_AGTACTGAGACCAACG	con	3	Keratinocytes	1.18974	0.762262	0	0	0	0
con_AGTACTGAGACTCTAC	con	10	Keratinocytes	0.952176	0.334925	0	0	0	0
con_AGTACTGAGCTCTATG	con	3	Keratinocytes	0.985225	0	0	0	0	0
con_AGTACTGAGGCTAACG	con	3	Keratinocytes	0	0	0	0.858031	0	0.858031
con_AGTACTGGTAGAGGAA	con	10	Keratinocytes	0.707083	0	0	0	0	0
con_AGTACTGGTCCCTCAT	con	1	Fibroblasts	1.70276	0	0	0	0	0.752487
con_AGTACTGGTGAATTGA	con	2	Keratinocytes	0	0	0	0	0	0
con_AGTACTGTCGCTGACG	con	3	Keratinocytes	0	0	0	0	0	0
con_AGTACTGTCTGGTCAA	con	6	T_NK_cells	1.26541	0	0	0	0	0
con_AGTAGCTAGACGATAT	con	10	Keratinocytes	0	0	0	0.747975	0	0
con_AGTAGCTAGGGCCCTT	con	1	Fibroblasts	0	0	0	0	0	1.71466
con_AGTAGCTAGTAGGATT	con	3	Keratinocytes	0	0	0	0	0	0
con_AGTAGCTCACGTCGTG	con	1	Fibroblasts	0	0	0	0	0	0
con_AGTAGCTCATGAGTAA	con	9	Fibroblasts	0	0	0	0	0	1.17007
con_AGTAGCTGTGTGTTTG	con	2	Keratinocytes	1.5161	0	0	0	0	0
con_AGTAGCTGTTTGGAGG	con	7	Vascular_smooth_muscle_cells	1.10627	0	0	0	0	0
con_AGTAGCTTCAGAGTTC	con	4	Keratinocytes	0	0	0	0	0.519424	0
con_AGTAGCTTCCCAGCGA	con	3	Keratinocytes	0	1.41047	0	0	0	0
con_AGTAGCTTCGAGAGCA	con	1	Fibroblasts	0.549903	0.549903	0	0	0	0.902666
con_AGTAGTCAGAATAGTC	con	2	Keratinocytes	1.38092	0.689567	0	0	0	0
con_AGTAGTCAGCCTGAGA	con	11	Fibroblasts	0	0	0	0	0	0.647234
con_AGTAGTCCAGGTCAGA	con	14	Keratinocytes	1.27327	0	0	0.496602	0	0
con_AGTAGTCCATATGGCT	con	1	Fibroblasts	0	0	0	0	0	0
con_AGTAGTCCATTATGCG	con	3	Keratinocytes	1.01364	0	0	0	0	0
con_AGTAGTCCATTCGGGC	con	9	Fibroblasts	0	0	0	0	0	0
con_AGTAGTCGTCACGACC	con	13	Macrophages_monocytes	1.30641	0	0	0	0	0
con_AGTAGTCGTTAAACAG	con	20	Neurons	0	0	0	0	1.28833	0
con_AGTAGTCTCAACTGAC	con	9	Fibroblasts	0	0	0	0	0	0
con_AGTAGTCTCAGACCTA	con	2	Keratinocytes	0.416759	0	0	0.416759	0	0
con_AGTAGTCTCCAAACCA	con	4	Keratinocytes	0	0	0	0	0	0
con_AGTAGTCTCCTCTAAT	con	2	Keratinocytes	0.467891	0	0	0	0	0
con_AGTAGTCTCGCAGTTA	con	1	Fibroblasts	0.514208	0	0	0	0	0.852127
con_AGTCAACAGGGACAGG	con	11	Fibroblasts	0.617802	0.617802	0	0	0	0
con_AGTCAACCAACTGATC	con	3	Keratinocytes	0	0	0	0	0	0
con_AGTCAACCAGGTCCGT	con	3	Keratinocytes	0	0	0	0	0	0
con_AGTCAACGTGACTCTA	con	21	Pericytes	0	0	0	0	0	0
con_AGTCAACGTTCCAAAC	con	3	Keratinocytes	0	0	0	0	0	0
con_AGTCAACGTTGTTTGG	con	3	Keratinocytes	0	0	0	0	0	0
con_AGTCAACTCTGTCGCT	con	7	Vascular_smooth_muscle_cells	1.00281	0	0	0	0	0
con_AGTCAACTCTTCGGAA	con	1	Fibroblasts	1.63438	0	0	0	0	1.11944
con_AGTCACAAGATAGCAT	con	14	Keratinocytes	0.854563	0.515917	0	0	0	0
con_AGTCACAAGGGCATGT	con	2	Keratinocytes	0.620136	0	0	0	0	0
con_AGTCACACAAGATTGA	con	1	Fibroblasts	2.11788	0	0	0	0	0
con_AGTCACACACCAAATC	con	3	Keratinocytes	1.35014	0	0	1.35014	0	0
con_AGTCACACATGGCACC	con	11	Fibroblasts	0.711621	0	0	0.417819	0	0
con_AGTCACAGTGAGTGAC	con	3	Keratinocytes	0	0.943276	0	0	0.943276	0
con_AGTCACAGTTTACCTT	con	1	Fibroblasts	1.76571	0	0	0	0	0.592013
con_AGTCACATCCAGTGCG	con	17	Endothelial_cells	0	0	0	0	0	0
con_AGTCACATCCGGTAGC	con	10	Keratinocytes	0.49674	0	0	0	0.278902	0
con_AGTCACATCTACTGAG	con	3	Keratinocytes	0	0	0	0	0	0
con_AGTCACATCTCGTCAC	con	1	Fibroblasts	1.15081	0	0	0	0	1.7987
con_AGTCATGAGAATAGTC	con	8	Fibroblasts	0	0	0	0	0	1.18013
con_AGTCATGAGTTGCCTA	con	3	Keratinocytes	0	0	0	0	0	0
con_AGTCATGGTAGGCAAC	con	10	Keratinocytes	0	0	0	0	0.54453	0
con_AGTCATGGTATCGTTG	con	1	Fibroblasts	1.70189	0	0	0	0	0.6402
con_AGTCATGGTCATACCA	con	1	Fibroblasts	0.776847	0.462036	0	0.462036	0	0
con_AGTCATGGTTAAGGGC	con	3	Keratinocytes	0.874315	0	0	0	0	1.33354
con_AGTCATGTCGGTGCAC	con	11	Fibroblasts	0	0	0	0	0	0
con_AGTCTCCAGGTTCACT	con	4	Keratinocytes	1.90798	0	0	0	0	0
con_AGTCTCCCAAGACCTT	con	3	Keratinocytes	0	0	0	0	0	0
con_AGTCTCCCACGCTTAA	con	10	Keratinocytes	1.3366	0	0	0.247334	0	0
con_AGTCTCCCACGGGTAA	con	21	Pericytes	0	0	0	0	0	1.70483
con_AGTCTCCCACGTCGTG	con	4	Keratinocytes	0	0	0	0	0	0
con_AGTCTCCCACTCCTTG	con	6	T_NK_cells	1.11076	0	0	0	0	1.624
con_AGTCTCCGTCAGTCCG	con	3	Keratinocytes	0.924621	0	0	0	0.924621	0
con_AGTCTCCGTGTCATGT	con	5	Keratinocytes	0.564688	0	0	0	0.321684	0
con_AGTCTCCGTTCAGCTA	con	4	Keratinocytes	1.04491	0	0	0.653145	0	0
con_AGTCTCCTCCGTTGAA	con	4	Keratinocytes	0.452193	0	0	0	0	0.452193
con_AGTCTCCTCGGCATTA	con	2	Keratinocytes	0	0.472189	0	0	0	0
con_AGTCTCCTCGTAGCCG	con	18	B_cells	0	0	0	0	0	1.46865
con_AGTGACTCACACGCCA	con	3	Keratinocytes	0.903844	0	0	0	0	0.903844
con_AGTGACTCAGTGACCC	con	10	Keratinocytes	0	0	0	0	0	0
con_AGTGACTGTGTCCATA	con	9	Fibroblasts	0	0	0	0	0	0
con_AGTGACTGTTGACTAC	con	1	Fibroblasts	0.509151	0	0	0	0	0.509151
con_AGTGACTTCACCGGTG	con	4	Keratinocytes	0.760984	0	0	0	0.760984	0
con_AGTGACTTCAGAGCGA	con	1	Fibroblasts	1.56414	0	0	0.665079	0	1.34389
con_AGTGATCCAAGCTACT	con	1	Fibroblasts	0	1.21332	0	0	0	0
con_AGTGATCCACAACGAG	con	1	Fibroblasts	0	0	0	0	0.568678	0.928955
con_AGTGATCCAGTAGGAC	con	24	Schwann_cells	0	0	0	0	0	1.4223
con_AGTGATCCAGTTTCAG	con	3	Keratinocytes	0.985331	1.47187	0	0	0	0
con_AGTGATCGTACAAGTA	con	12	DC	1.25875	0	0	0	0	0.986068
con_AGTGATCGTACGATCT	con	1	Fibroblasts	0.883164	0	0	0	0	0.883164
con_AGTGATCGTACTAACC	con	23	Skeletal_Muscle_Progenitors	0.733618	0	0	0	0	0
con_AGTGATCGTGGTCTAT	con	1	Fibroblasts	1.60885	0.510532	0	0.510532	0	1.29875
con_AGTGATCGTTAACCTG	con	21	Pericytes	1.14816	0	0	0	0	0
con_AGTGATCTCCCGAAAT	con	1	Fibroblasts	1.28738	0	0	0	0	1.28738
con_AGTGATCTCCGTAATG	con	1	Fibroblasts	0	0	0	0	0	0.837068
con_AGTGCCGAGTCGGCAA	con	4	Keratinocytes	1.06986	0	0	0	0	0
con_AGTGCCGCAAGACCGA	con	13	Macrophages_monocytes	0	0	0	0	0	1.7903
con_AGTGCCGCACCAGCCA	con	3	Keratinocytes	0	0	0	0	0	0
con_AGTGCCGCACCGTGGT	con	22	Fibroblasts	0.629737	0	0	0	0	1.01314
con_AGTGCCGGTAGAGGAA	con	17	Endothelial_cells	1.45114	0	0	0	0	1.45114
con_AGTGCCGGTCCAGCCA	con	5	Keratinocytes	0.783709	0	0	0	0	0
con_AGTGCCGTCAACTCTT	con	2	Keratinocytes	1.7493	0	0	0	0	0
con_AGTGCCGTCACTTCTA	con	9	Fibroblasts	1.18326	0	0	0	0	0
con_AGTGCCGTCGATGCTA	con	3	Keratinocytes	0.796417	0	0	0	0	0
con_AGTGCCGTCGTGCTCT	con	3	Keratinocytes	0	0	0	0	0	0
con_AGTGTTGAGGGAGATA	con	9	Fibroblasts	0	1.3353	0	0	0	0
con_AGTGTTGAGGTAAAGG	con	23	Skeletal_Muscle_Progenitors	0	0	0	0	0	0
con_AGTGTTGCACGGCGTT	con	3	Keratinocytes	0	0	0	0	0	0
con_AGTGTTGCATATAGCC	con	5	Keratinocytes	0.618256	0	0	0	0	0
con_AGTGTTGGTCATAAAG	con	1	Fibroblasts	0.921649	0	0	0	0	0.921649
con_AGTGTTGGTCCGGACT	con	8	Fibroblasts	0.280818	0.280818	0	0.49982	0	0.280818
con_AGTGTTGTCAAGAAAC	con	4	Keratinocytes	1.36602	0	0	0	0	0
con_AGTGTTGTCGACCCAG	con	5	Keratinocytes	0	0	0	0	0.725222	0
con_AGTTAGCAGCGACTGA	con	3	Keratinocytes	0.949546	0	0	0	0	0.949546
con_AGTTAGCAGGCTGGAT	con	2	Keratinocytes	1.39028	0	0	0.40724	0	0
con_AGTTAGCAGGCTTAGG	con	8	Fibroblasts	1.28539	0	0	0	0	0
con_AGTTAGCCAAGAGATT	con	3	Keratinocytes	0.739234	0.739234	0	0.739234	0.739234	0
con_AGTTAGCCATGGCCCA	con	7	Vascular_smooth_muscle_cells	0	0	0	0	0	0
con_AGTTAGCGTGGCGTAA	con	1	Fibroblasts	2.11073	0	0	0	0	0
con_AGTTAGCGTGTAGCAG	con	5	Keratinocytes	1.05524	0	0	0.485028	0	0
con_AGTTCCCAGAGTCGAC	con	4	Keratinocytes	0.838929	0	0	0	0	0
con_AGTTCCCAGATGAAGG	con	3	Keratinocytes	1.09928	0	0	0	0	0
con_AGTTCCCAGGCTGAAC	con	3	Keratinocytes	0	0	0	0	1.03574	0
con_AGTTCCCCAGAATTCC	con	3	Keratinocytes	0	0	0	0	0	0
con_AGTTCCCCAGGTCCCA	con	20	Neurons	1.14845	0	0	0	0	1.66896
con_AGTTCCCCAGTCGTTA	con	4	Keratinocytes	0	0	0	0	0	0
con_AGTTCCCCATCCTTGC	con	5	Keratinocytes	1.01027	0	0	0	0	0
con_AGTTCCCGTACTGACT	con	9	Fibroblasts	0.683635	0	0	0	0	0
con_AGTTCCCGTAGTCACT	con	1	Fibroblasts	1.03862	0	0	0	0	1.31854
con_AGTTCCCGTCCTGTTC	con	3	Keratinocytes	0	0	0	0	0	0
con_AGTTCCCTCCACTTCG	con	2	Keratinocytes	0.767296	0.455504	0	0	0	0
con_AGTTCCCTCCCAGGAC	con	2	Keratinocytes	1.09081	0	0	0	0.50615	0
con_AGTTCCCTCCGACAGC	con	1	Fibroblasts	0	0.839938	0	0.505679	0	1.09002
con_AGTTCCCTCGGACCAC	con	21	Pericytes	0	0	0	0.867611	0	0.867611
con_AGTTCGAAGAGATGCC	con	4	Keratinocytes	0	0	0	0	0	0
con_AGTTCGACATAAGCGG	con	4	Keratinocytes	1.48121	0	0	0	0	0
con_AGTTCGAGTCACAGAG	con	14	Keratinocytes	0	0	0	0	0	0
con_AGTTCGAGTTGAGAGC	con	8	Fibroblasts	1.66735	0.620374	0	0	0	1.27505
con_AGTTCGAGTTGTGTAC	con	22	Fibroblasts	1.85222	0	0	0	0	1.9837
con_AGTTCGATCTCGCTCA	con	4	Keratinocytes	2.14171	0	0	0	0.7292	0.7292
con_AGTTCGATCTTCGGTC	con	13	Macrophages_monocytes	1.03038	0	0	0	0	1.03038
con_ATACCGAAGAGACAAG	con	6	T_NK_cells	1.52234	0	0	0	0	0
con_ATACCGAAGGTCGAGT	con	3	Keratinocytes	0	0.882541	0	0	0	0
con_ATACCGAAGTCCCAGC	con	5	Keratinocytes	0.840025	0	0	0.363815	0	0
con_ATACCGACAGCTATAC	con	7	Vascular_smooth_muscle_cells	0	0	0	0	0	0
con_ATACCGACATCCGGCA	con	8	Fibroblasts	0	0	0	0	1.70079	0
con_ATACCGAGTAACATAG	con	5	Keratinocytes	0.325904	0	0	0.325904	0.325904	0
con_ATACCGAGTCCGATCG	con	3	Keratinocytes	0	0	0	0	0	0
con_ATACCGAGTCGAACAG	con	2	Keratinocytes	0.45311	0	0	0	0	0
con_ATACCGAGTGATTCTG	con	4	Keratinocytes	0.960197	0	0	0	0	0
con_ATACCGAGTTCCGCAG	con	2	Keratinocytes	0.489263	0	0	0	0	0
con_ATACCTTAGGTCGTCC	con	2	Keratinocytes	0.812426	0	0	0	0.486544	0
con_ATACCTTAGTGAGTGC	con	7	Vascular_smooth_muscle_cells	0	0	0	0	0	0.968701
con_ATACCTTCAACGATTC	con	2	Keratinocytes	0.773825	0.328834	0	0	0	0
con_ATACCTTCACTGTTCC	con	3	Keratinocytes	0.857639	0	0	0	0	0
con_ATACCTTGTAATACCC	con	2	Keratinocytes	0.515129	0	0	0	0.515129	0
con_ATACCTTGTACTAACC	con	3	Keratinocytes	0.697576	0	0	0.921603	0	0
con_ATACCTTGTATACCTG	con	1	Fibroblasts	1.16453	0	0	0.550897	0	1.16453
con_ATACCTTGTCCGGATC	con	19	Fibroblasts	0.529972	0	0	0	0	1.50284
con_ATACCTTGTGACTGAG	con	1	Fibroblasts	0	0.688431	0	0	1.09232	1.09232
con_ATACCTTTCCCTAGGG	con	7	Vascular_smooth_muscle_cells	0	0	0	0	0	0
con_ATACCTTTCTCGACGG	con	4	Keratinocytes	0.735198	0	0.735198	0	0	0
con_ATACCTTTCTGGAGAG	con	7	Vascular_smooth_muscle_cells	0	0	0	0	0	0
con_ATACCTTTCTGGCCAG	con	2	Keratinocytes	0	0	0	0	0.330204	0
con_ATACCTTTCTTCTGGC	con	7	Vascular_smooth_muscle_cells	0	0	0	0	0	0
con_ATACTTCAGCTGCCAC	con	4	Keratinocytes	0.939557	0	0	0.576289	0	0
con_ATACTTCAGTAGTCCT	con	4	Keratinocytes	1.585	0	0	0.574282	0	0
con_ATACTTCAGTCGCCAC	con	4	Keratinocytes	0	0	0	0.70299	0.412038	0
con_ATACTTCCAATCGAAA	con	1	Fibroblasts	0.579206	0	0	0	0	0
con_ATACTTCCAGACCCGT	con	8	Fibroblasts	0	0	0	0	0	0
con_ATACTTCCAGAGGGTT	con	2	Keratinocytes	0.559145	0	0	0	0	0
con_ATACTTCCAGTCCGTG	con	5	Keratinocytes	0.805894	0	0	0	0	0
con_ATACTTCCATACCAGT	con	9	Fibroblasts	0.638889	0.638889	0	0	0	0
con_ATACTTCGTAGCTCGC	con	3	Keratinocytes	0	0	0	0	0	0
con_ATACTTCGTCATTCCC	con	4	Keratinocytes	1.82444	0	0	1.00544	0	0
con_ATACTTCGTCGTTTCC	con	21	Pericytes	0	0	0	0	0	0
con_ATACTTCGTGAAGCGT	con	3	Keratinocytes	1.41329	0	0	0	0	0
con_ATACTTCGTGACACAG	con	11	Fibroblasts	0	0	0	0	0	0
con_ATACTTCGTGCCTTTC	con	23	Skeletal_Muscle_Progenitors	1.43168	0	0	0	0	0
con_ATACTTCGTTGGGAAC	con	3	Keratinocytes	0	0	0	0	0	0
con_ATACTTCTCATGACAC	con	11	Fibroblasts	1.46311	0	0	0	0	0
con_ATACTTCTCCACTGGG	con	1	Fibroblasts	1.16065	0	0	0	0	0
con_ATACTTCTCCCTTTGG	con	7	Vascular_smooth_muscle_cells	1.39819	0	0	0	0	0
con_ATACTTCTCCGAAGGA	con	3	Keratinocytes	0.970531	0	0	0	0	0
con_ATAGACCAGCACGTCC	con	1	Fibroblasts	0.601364	0	0	0	0	1.63375
con_ATAGACCCAAATCGGG	con	13	Macrophages_monocytes	1.28322	0	0	0	0	0.834699
con_ATAGACCCATCCCGTT	con	4	Keratinocytes	1.42023	0	0	0	0	0
con_ATAGACCGTATGAGAT	con	5	Keratinocytes	0	0	0	0	0	0
con_ATAGACCGTATGCGTT	con	3	Keratinocytes	0	0	0	2.23211	1.64088	0
con_ATAGACCTCCATAAGC	con	3	Keratinocytes	0	0.542955	0	0	0	0
con_ATAGACCTCGCCGAAC	con	2	Keratinocytes	0.572222	0	0	0	0	0
con_ATAGACCTCTACAGGT	con	1	Fibroblasts	0	0	0	0	0	2.39336
con_ATAGAGAAGAGCCTGA	con	4	Keratinocytes	0	0	0	0	0.713607	0
con_ATAGAGAAGATTGGGC	con	16	Keratinocytes	0	0	0	0	0	0
con_ATAGAGACAATGAGCG	con	7	Vascular_smooth_muscle_cells	0	0	0	0	0	0
con_ATAGAGACACAACGCC	con	1	Fibroblasts	1.08636	0.503495	0	0	0	1.59472
con_ATAGAGACAGCGACAA	con	9	Fibroblasts	0	1.27461	0	0	0	1.81721
con_ATAGAGACATCCGTGG	con	14	Keratinocytes	1.42337	0	0	0.422114	0	0
con_ATAGAGAGTACCGTGC	con	3	Keratinocytes	0	0	0	0	0	0
con_ATAGAGAGTCTAATCG	con	2	Keratinocytes	0.930534	0	0	0	0	0.56981
con_ATAGAGATCCGATTAG	con	22	Fibroblasts	1.37655	0	0	0	0	0.908502
con_ATAGGCTCAAGAAACT	con	23	Skeletal_Muscle_Progenitors	0	0	0	0	0	0
con_ATAGGCTCAGTGGCTC	con	1	Fibroblasts	2.38646	0	0.385422	0	0	0.662929
con_ATAGGCTGTACGTACT	con	14	Keratinocytes	0	0	0.625746	0.625746	0	0.625746
con_ATAGGCTGTACTAAGA	con	9	Fibroblasts	1.23519	0	0	0	0	0.797287
con_ATAGGCTGTATAGCTC	con	3	Keratinocytes	0	0	0	0	0	0
con_ATAGGCTGTCCTACAA	con	5	Keratinocytes	0.338091	0	0	0	0	0
con_ATAGGCTTCACATACG	con	4	Keratinocytes	0	0	0	0	0	0
con_ATATCCTGTAAGGCCA	con	1	Fibroblasts	1.5977	0	0	0	0	0.504975
con_ATATCCTGTGACTGTT	con	2	Keratinocytes	0	0	0	0	0	0
con_ATATCCTGTGGTAACG	con	9	Fibroblasts	1.54312	0	0	0.800382	0	0
con_ATCACAGAGATGCGAC	con	4	Keratinocytes	1.15229	0	0	0	0	0
con_ATCACAGAGATGTTGA	con	4	Keratinocytes	1.15037	0	0	0	0	0
con_ATCACAGAGATTGGGC	con	4	Keratinocytes	0	0	0	0.756635	0	0
con_ATCACAGAGTAGTGCG	con	7	Vascular_smooth_muscle_cells	1.25959	0	0	0	0	0
con_ATCACAGAGTGCGTCC	con	10	Keratinocytes	0.802143	0	0	0	0	0
con_ATCACAGCACTACCGG	con	21	Pericytes	0	0	0	0	0	1.01611
con_ATCACAGCAGCTATTG	con	3	Keratinocytes	0.883872	0	0	0	0.883872	0.883872
con_ATCACAGGTACAGAAT	con	1	Fibroblasts	1.01331	0	0	0.46052	0	1.36724
con_ATCACAGGTCCCACGA	con	1	Fibroblasts	0.356422	0.356422	0	0.356422	0	1.66432
con_ATCACAGGTTAGGGTG	con	1	Fibroblasts	1.75411	0	0	0	0	1.35247
con_ATCACAGGTTATGGTC	con	3	Keratinocytes	0.721832	0	0	0	0.42468	0
con_ATCACAGTCATTCCTA	con	3	Keratinocytes	1.06766	0	0	0	0	0
con_ATCACAGTCGAGCCTG	con	1	Fibroblasts	0	0	0	0.648712	0	0
con_ATCACAGTCGTTCCTG	con	11	Fibroblasts	1.41912	0	0	0.715151	0	0.715151
con_ATCACAGTCTTCCCAG	con	9	Fibroblasts	1.29715	0	0	0	0	1.29715
con_ATCACGAAGACGTCCC	con	3	Keratinocytes	0	0	0	0	0	0
con_ATCACGAAGTAAGAGG	con	1	Fibroblasts	0	0	0	0	0	0
con_ATCACGAAGTTCGGTT	con	13	Macrophages_monocytes	0.856235	0	0	0	0	0.856235
con_ATCACGACATAGAAAC	con	3	Keratinocytes	1.11329	0	0	0	0	0
con_ATCACGAGTTGTATGC	con	4	Keratinocytes	1.49708	0	0	0	0	0
con_ATCACGATCAAGCTTG	con	11	Fibroblasts	0	0	0	0	0	1.0583
con_ATCACGATCTTCGCTG	con	5	Keratinocytes	0.380581	0	0	0.380581	0	0
con_ATCACTTAGAGAGCAA	con	13	Macrophages_monocytes	0.990515	0	0	0	0	0
con_ATCACTTAGATGAATC	con	1	Fibroblasts	1.69629	0	0	0	0	0
con_ATCACTTAGCCTGACC	con	8	Fibroblasts	0.688086	0	0	0.688086	0	0
con_ATCACTTAGGGCAACT	con	7	Vascular_smooth_muscle_cells	0	0	0	0	0	0
con_ATCACTTCAAACACGG	con	4	Keratinocytes	0.931714	0	0	0	0	0
con_ATCACTTCACTATCCC	con	1	Fibroblasts	1.96953	0	0	0.445111	0	0.98656
con_ATCACTTCACTGGATT	con	7	Vascular_smooth_muscle_cells	0	0	0	0	0	0
con_ATCACTTCAGCTATTG	con	4	Keratinocytes	2.61169	0	0	1.09626	0	0
con_ATCACTTCATAACGGG	con	1	Fibroblasts	0	0	0	0	0	0
con_ATCACTTCATAAGATG	con	3	Keratinocytes	0	1.10169	0	1.10169	0	0
con_ATCACTTCATTATGCG	con	1	Fibroblasts	0.980101	0	0	0.441416	0	0.980101
con_ATCACTTGTACGGTTT	con	1	Fibroblasts	1.72576	0.455588	0	0	0	1.00478
con_ATCACTTGTAGCCCTG	con	4	Keratinocytes	0	0	0	0	0	0
con_ATCACTTGTGAATGAT	con	1	Fibroblasts	1.27319	0	0	0	0	0
con_ATCACTTGTGCAATGG	con	14	Keratinocytes	0	0	0	0	0	0
con_ATCACTTGTTGCCGAC	con	13	Macrophages_monocytes	0.979062	0	0	0	0	0
con_ATCACTTGTTTCGACA	con	21	Pericytes	0	0	0	0	0	0
con_ATCACTTTCGACGCTG	con	3	Keratinocytes	1.64712	0.716863	0	0	0	0
con_ATCAGGTCATCCGCGA	con	24	Schwann_cells	1.06188	0	0	0.387265	0	0
con_ATCAGGTGTAGATCGG	con	4	Keratinocytes	0.585767	0	0	0	0	0
con_ATCAGGTGTTGGGTAG	con	11	Fibroblasts	0	0.487633	0	0	0	0.813998
con_ATCATTCAGACTTAAG	con	22	Fibroblasts	0.716488	0	0	0.716488	0	0
con_ATCATTCAGAGTACCG	con	2	Keratinocytes	0.376535	0	0	0	0	0
con_ATCATTCCAACCGGAA	con	1	Fibroblasts	2.13337	0.556367	0	0	0	1.1734
con_ATCATTCCACCACTGG	con	1	Fibroblasts	0	0	0	0.328551	0	1.50421
con_ATCATTCCAGCCCAGT	con	14	Keratinocytes	0	0	0.462123	0.462123	0	0
con_ATCATTCGTCTACAGT	con	1	Fibroblasts	1.11687	0.706874	0	0	0	1.40682
con_ATCATTCGTCTATGAC	con	19	Fibroblasts	1.55186	0	0	0	0	1.13971
con_ATCATTCGTCTCAAGT	con	15	Neutrophils	0	1.75087	0	0	0	0
con_ATCATTCTCCTTATCA	con	9	Fibroblasts	1.29967	0	0	0	0	0
con_ATCATTCTCGATTCCC	con	1	Fibroblasts	1.08192	0	0	0	0	0.500842
con_ATCATTCTCGTCAGAT	con	1	Fibroblasts	1.21232	0	0	0	0	1.21232
con_ATCCACCAGATCGCTT	con	1	Fibroblasts	0	0	0	0	0	1.29827
con_ATCCACCAGGAGGGTG	con	3	Keratinocytes	0.882624	0	0	0	0	0
con_ATCCACCAGGATAATC	con	14	Keratinocytes	0.381051	0	0	0	0	0.381051
con_ATCCACCCACAGTCCG	con	4	Keratinocytes	0.668261	0	0	0	0	0
con_ATCCACCCACGCCAGT	con	8	Fibroblasts	1.26513	0	0	0	0	1.26513
con_ATCCACCGTGGATGAC	con	2	Keratinocytes	0.753408	0	0	0	0	0
con_ATCCACCTCATGCATG	con	9	Fibroblasts	0	0	0	0	0	0
con_ATCCACCTCCGCAGTG	con	11	Fibroblasts	0	0	0	0	0	1.11062
con_ATCCATTAGCGGGTAT	con	11	Fibroblasts	0	0	0	0	0	1.03328
con_ATCCATTAGTGCGTCC	con	4	Keratinocytes	0	0	0.778023	0	0	0
con_ATCCATTCAATACGCT	con	1	Fibroblasts	1.51657	0.410836	0	0	0	0.410836
con_ATCCATTCACCAGACC	con	13	Macrophages_monocytes	0.677904	0	0	0	0	0.677904
con_ATCCATTCACGCGTGT	con	7	Vascular_smooth_muscle_cells	0	0	0	0	0	0
con_ATCCATTCACGGAAGT	con	3	Keratinocytes	1.88126	1.32995	0	0	0	0
con_ATCCATTCAGCTGGTC	con	1	Fibroblasts	1.18289	0	0	0	0	0.562243
con_ATCCATTGTCACTTAG	con	3	Keratinocytes	0.814068	0	0	0	0	0
con_ATCCATTGTGGGAGAG	con	12	DC	2.08703	1.01712	0	0	0	1.01712
con_ATCCATTGTTAAGAAC	con	11	Fibroblasts	0.626719	0	0	0	0	0
con_ATCCATTGTTCAATCG	con	3	Keratinocytes	0	0	0	0.681939	0	0
con_ATCCATTGTTGACTGT	con	14	Keratinocytes	0	0	0	0	0.388637	0
con_ATCCATTTCGACATCA	con	3	Keratinocytes	0	0	0	0	0	0
con_ATCCATTTCTCATGGA	con	1	Fibroblasts	0	0	0	0.598804	0	0
con_ATCCCTGAGAAAGCGA	con	2	Keratinocytes	0.641837	0.371553	0	0	0	0
con_ATCCCTGAGGCTCACC	con	1	Fibroblasts	0	0	0	0	0	0
con_ATCCCTGCAATAGTAG	con	1	Fibroblasts	1.89457	0	0	0	0	0
con_ATCCCTGGTTGTCATG	con	9	Fibroblasts	0	0	0	0	0	0
con_ATCCCTGTCGCTAATG	con	4	Keratinocytes	0	0	0	0	0	0
con_ATCCCTGTCGTCCATC	con	3	Keratinocytes	0	0	0	0.937472	0	0
con_ATCCCTGTCTGTCTCG	con	14	Keratinocytes	0	0	1.20197	0	0	0
con_ATCCGTCAGTGTGTTC	con	11	Fibroblasts	0.559273	0	0	0	0	0.559273
con_ATCCGTCAGTTGGCGA	con	1	Fibroblasts	0	0.790777	0	0.790777	0	0.790777
con_ATCCGTCCATCGATCA	con	21	Pericytes	1.46916	0	0	0	0	0
con_ATCCGTCGTCTGTGCG	con	1	Fibroblasts	0	0	0	0	0	1.29561
con_ATCCGTCGTGTTTACG	con	23	Skeletal_Muscle_Progenitors	0	0	0	0	0	0
con_ATCCGTCTCAGCCCAG	con	21	Pericytes	0	1.2687	0	0	0	0
con_ATCCGTCTCCCTCGAT	con	14	Keratinocytes	0	0	0	0	0.453277	0
con_ATCCGTCTCGATTTCT	con	11	Fibroblasts	1.76064	0	0	0	0	1.22615
con_ATCCGTCTCGTAGCCG	con	4	Keratinocytes	1.01182	0	0	0.459658	0	0
con_ATCCGTCTCTTGGTCC	con	3	Keratinocytes	0	1.14669	0	1.14669	0	0
con_ATCCTATAGTCCCGGT	con	1	Fibroblasts	0	0	0	0	0	1.80035
con_ATCCTATCATGCAGCC	con	3	Keratinocytes	0.988498	0	0	0	0	0
con_ATCCTATGTACAAAGT	con	1	Fibroblasts	1.45667	0	0	0	0	0.740609
con_ATCCTATGTCCGGCAT	con	1	Fibroblasts	2.11861	0	0	0	0	0
con_ATCCTATGTCGAGTTT	con	1	Fibroblasts	0	0	0	0	0	0
con_ATCCTATGTGAGATCG	con	1	Fibroblasts	0	0	0	0	0	1.31422
con_ATCCTATGTTAGAAAC	con	7	Vascular_smooth_muscle_cells	2.17994	0	0	0	0	0
con_ATCCTATGTTTACTGG	con	1	Fibroblasts	1.15631	0	0	0	0	0.54584
con_ATCCTATTCGCTAATG	con	13	Macrophages_monocytes	1.26059	0.81702	0	0	0	0
con_ATCCTATTCTGGGCAC	con	14	Keratinocytes	0	0.816174	0	0	0	0
con_ATCGATGAGGGTTGCA	con	9	Fibroblasts	0	0	0	0	0	0
con_ATCGATGAGGTTCAGG	con	3	Keratinocytes	0	0	0	0	0	0
con_ATCGATGCAATTCGTG	con	1	Fibroblasts	0	0	0	0	0	1.31901
con_ATCGATGGTAATGTGA	con	1	Fibroblasts	2.13133	0	0	0	0	1.18935
con_ATCGATGGTCATCACA	con	9	Fibroblasts	0	0	0	0	0	0
con_ATCGATGGTCTCAGAT	con	1	Fibroblasts	0	0	0	0	0	0
con_ATCGATGGTCTGCATA	con	3	Keratinocytes	0	0	0	0.792031	0	0
con_ATCGATGGTTTAGACC	con	4	Keratinocytes	0	0	0	0	0	0
con_ATCGATGTCCATCAGA	con	4	Keratinocytes	0	0	0	0	0	0
con_ATCGATGTCTATTCGT	con	4	Keratinocytes	1.37362	0	0	0	0	0
con_ATCGATGTCTCCGTGT	con	3	Keratinocytes	0	0	0	0	0	0
con_ATCGCCTAGAACAAGG	con	21	Pericytes	0	0	0	0	0	0
con_ATCGCCTAGCCAGTAG	con	1	Fibroblasts	2.39517	0	0	0	0	0
con_ATCGCCTAGGCTTAAA	con	3	Keratinocytes	0	1.43606	0	1.43606	0	0
con_ATCGCCTAGTTGTAAG	con	3	Keratinocytes	0	0	0	0	0	0
con_ATCGCCTGTGATCGTT	con	6	T_NK_cells	0.836104	0	0	0	0	0.836104
con_ATCGCCTTCATGGATC	con	3	Keratinocytes	1.13496	0	0	0	0	0
con_ATCGCCTTCATTGCTT	con	5	Keratinocytes	0.283179	0	0	0	0	0
con_ATCGCCTTCGTCTAAG	con	11	Fibroblasts	0.876193	0.531139	0	0	0	0.876193
con_ATCGCCTTCTCAGTCC	con	1	Fibroblasts	0	0	0	0	0	1.14748
con_ATCGGATAGCATGTTC	con	12	DC	2.16489	0	0	0	0	0.93324
con_ATCGGATAGCTCCGAC	con	3	Keratinocytes	0	0.696262	0	0	0	0
con_ATCGGATAGGAAGTGA	con	4	Keratinocytes	0.772903	0	0	0	0	0
con_ATCGGATAGTAGACAT	con	7	Vascular_smooth_muscle_cells	0	0	0	0	0	0
con_ATCGGATCAAAGCTAA	con	20	Neurons	1.02029	0	0	0	0	1.02029
con_ATCGGATCAGAATTCC	con	3	Keratinocytes	0	0	0	0	0	0
con_ATCGGATGTGTTGCCG	con	1	Fibroblasts	1.83494	0	0	0	0	0.560818
con_ATCGGATTCGAATGCT	con	14	Keratinocytes	0	0	0	0	0.47367	0
con_ATCGGCGAGACTACCT	con	8	Fibroblasts	0.690185	0	0	0.403492	0	0.690185
con_ATCGGCGAGTGCAGGT	con	1	Fibroblasts	0.965015	0	0	0	0	0.594659
con_ATCGGCGAGTGTACCT	con	3	Keratinocytes	0	0	0	0	0	0.995866
con_ATCGGCGAGTTAGTAG	con	4	Keratinocytes	1.34887	0	0	0	0	0
con_ATCGGCGAGTTGCCTA	con	2	Keratinocytes	1.90532	0	0	0	0	0
con_ATCGGCGCAACATACC	con	14	Keratinocytes	0.726157	0.726157	0	0.726157	0	0.427592
con_ATCGGCGGTCTGTGGC	con	1	Fibroblasts	1.26413	0.491644	0	0	0	0.819781
con_ATCGGCGTCACCATGA	con	7	Vascular_smooth_muscle_cells	0	0	0	0	0	0
con_ATCGTAGAGCTCGTGC	con	1	Fibroblasts	1.03791	0	0	0	0	1.71529
con_ATCGTAGCAAATGAAC	con	1	Fibroblasts	1.4534	0	0	1.4534	0	2.38258
con_ATCGTAGCAATTTCGG	con	8	Fibroblasts	1.10964	0	0	0	0	0.595152
con_ATCGTAGCACGTAGTT	con	3	Keratinocytes	0	0	0	0	0	0
con_ATCGTAGCACTCAAGT	con	19	Fibroblasts	0.840949	0	0	0	0	0.840949
con_ATCGTAGGTGTATCCA	con	20	Neurons	1.35695	0	0	0	0	0
con_ATCGTAGTCGACGAGA	con	3	Keratinocytes	1.12728	1.12728	0	0	1.12728	0
con_ATCGTCCCAAATCAGA	con	22	Fibroblasts	0.998321	0	0	0	0	0.618888
con_ATCGTCCCAGGTGGAT	con	3	Keratinocytes	1.36489	0	0	0.396011	0	0.396011
con_ATCGTCCGTCAGCGTC	con	2	Keratinocytes	0	0	0	0	0	0
con_ATCGTCCGTCGCTTAA	con	4	Keratinocytes	1.95577	0	0	0	0	0
con_ATCGTCCGTGCCGTAC	con	7	Vascular_smooth_muscle_cells	0	0	0	0	0	0.713713
con_ATCGTCCGTGTAAACA	con	1	Fibroblasts	1.1642	0	0	0	0	1.68765
con_ATCGTCCGTGTTTACG	con	1	Fibroblasts	0	0.527925	0	0	0	1.12695
con_ATCGTCCTCAACTGAC	con	11	Fibroblasts	1.80675	0	0	0	0	0.411488
con_ATCGTCCTCCGTGTCT	con	3	Keratinocytes	1.40837	0.933989	0	0	0	0
con_ATCGTCCTCGCGTAGC	con	20	Neurons	0	0	0	0	0	1.03527
con_ATCGTCCTCGGAGTAG	con	2	Keratinocytes	1.09322	0	0	0.842677	0	0
con_ATCGTCCTCGTGTCAA	con	9	Fibroblasts	1.27202	0	0	0	0	0
con_ATCGTGAAGGGCGAGA	con	1	Fibroblasts	0	0	0	0	0	0
con_ATCGTGAAGTAAACGT	con	16	Keratinocytes	0	0	0	0	0	0
con_ATCGTGACAAATGAGT	con	23	Skeletal_Muscle_Progenitors	0	0	0	0	0	1.68756
con_ATCGTGACAGAGTTGG	con	3	Keratinocytes	0	0.760195	0	0	0	0
con_ATCGTGACAGGTAGTG	con	2	Keratinocytes	0.998836	0	0	0	0	0
con_ATCGTGACATCCGGTG	con	3	Keratinocytes	0	0	0	0	0	0
con_ATCGTGACATGAAGGC	con	1	Fibroblasts	1.13783	0	0	0.425266	0.425266	0.951655
con_ATCGTGACATGTCGTA	con	3	Keratinocytes	0.545749	0	0	0	0	0.736614
con_ATCGTGAGTGAGAACC	con	14	Keratinocytes	0.537513	0.537513	0	0	0	0
con_ATCGTGAGTTCGTTCC	con	9	Fibroblasts	0.854137	0.854137	0	0	0.854137	0
con_ATCGTGATCAAAGACA	con	2	Keratinocytes	0.835069	0	0	0	0	0
con_ATCGTGATCGAAACAA	con	17	Endothelial_cells	1.33954	0.879066	0	0	0	1.13558
con_ATCGTGATCTACTGCC	con	1	Fibroblasts	1.1733	0	0	0	0	1.69842
con_ATCTCTAAGAAACCCG	con	3	Keratinocytes	1.39807	0	0	0.925723	0	0
con_ATCTCTAAGTGCGTCC	con	1	Fibroblasts	0.880758	0	0	0	0	0.880758
con_ATCTCTAAGTTCATGC	con	11	Fibroblasts	0	0	0	0	0	0
con_ATCTCTACAACCTAAC	con	1	Fibroblasts	1.53833	0	0	0	0	0.649301
con_ATCTCTACACAACGTT	con	3	Keratinocytes	0	0	0	0	0	0
con_ATCTCTACACACACTA	con	3	Keratinocytes	0	0	0	0	0	0
con_ATCTCTACAGAAGTGC	con	14	Keratinocytes	2.00657	0	0	1.14611	0	0
con_ATCTCTACAGCATCTA	con	2	Keratinocytes	0	0.422748	0	0	0.422748	0
con_ATCTCTACAGGTAGTG	con	3	Keratinocytes	0	1.1915	0	0	0	0
con_ATCTCTACATGGAATA	con	13	Macrophages_monocytes	0	0	0	0	0	0
con_ATCTCTATCGACATAC	con	3	Keratinocytes	0	0	0	0.781283	0	0
con_ATCTTCAAGAAGTCCG	con	2	Keratinocytes	0.978647	0	0	0	0.604549	0
con_ATCTTCAAGACAAGCC	con	9	Fibroblasts	1.71512	0	0	0	0	0
con_ATCTTCAAGATCCCAT	con	3	Keratinocytes	0	0	0	0	0	0
con_ATCTTCAAGCACACCC	con	4	Keratinocytes	1.95609	0	0	0	0	0
con_ATCTTCAAGCGCCCAT	con	1	Fibroblasts	1.25062	0	0	0	0	0
con_ATCTTCAAGCGTGAAC	con	2	Keratinocytes	0	0	0	0	0	0
con_ATCTTCAAGCTACTGT	con	1	Fibroblasts	0.999504	0	0	0	0	0.999504
con_ATCTTCAAGTGCAGCA	con	10	Keratinocytes	1.51652	0	0	0.333	0	0
con_ATCTTCAAGTTGCTCA	con	2	Keratinocytes	1.00308	0	0	0	0	0
con_ATCTTCACACCGTGAC	con	14	Keratinocytes	0.802233	0.599026	0	0.599026	0	0
con_ATCTTCACACGACGAA	con	19	Fibroblasts	1.99734	0	0	0	0	0
con_ATCTTCAGTCGTGCCA	con	1	Fibroblasts	1.30827	0	0	0.431754	0	0.732326
con_ATCTTCATCACCTCTG	con	7	Vascular_smooth_muscle_cells	0	0	0	0	0	0
con_ATCTTCATCCCGTGAG	con	3	Keratinocytes	0.820516	0.613985	0	0	0	0
con_ATCTTCATCGACGATT	con	7	Vascular_smooth_muscle_cells	0	0	0	0	0	0
con_ATCTTCATCTTCCCGA	con	2	Keratinocytes	1.05098	0.482522	0	0	0	0
con_ATGAAAGAGACTTCCA	con	5	Keratinocytes	0.224259	0	0	0	0	0
con_ATGAAAGAGATGCTTC	con	8	Fibroblasts	0	0	0	0	0	0
con_ATGAAAGAGCTAAATG	con	4	Keratinocytes	0	0	0	0	0	0
con_ATGAAAGAGTGCACAG	con	2	Keratinocytes	1.77825	0.369649	0	0.369649	0	0
con_ATGAAAGCATGCCGGT	con	2	Keratinocytes	0.473442	0	0	0	0	0
con_ATGAAAGGTATGTGTC	con	5	Keratinocytes	1.22771	0.338068	0	0.338068	0.338068	0
con_ATGAAAGTCAACTGGT	con	2	Keratinocytes	1.59425	0	0	0	0	0
con_ATGAAAGTCATGCCCT	con	1	Fibroblasts	2.18065	0	0	0	0	0.886925
con_ATGAAAGTCCACGGAC	con	16	Keratinocytes	0	0	0	0	1.26031	0
con_ATGAAAGTCGATTGAC	con	1	Fibroblasts	1.54348	0.652438	0	0.378511	0	0.652438
con_ATGAAAGTCTCATAGG	con	4	Keratinocytes	0	0.883372	0	0	0	0
con_ATGACCACAATAACCC	con	1	Fibroblasts	0.8746	0	0	1.50292	0	1.13039
con_ATGACCACACTCCGGA	con	11	Fibroblasts	0.562178	0	0	0	0	0.562178
con_ATGACCAGTCGACTGC	con	1	Fibroblasts	1.2086	0.776752	0	0.776752	0	1.92745
con_ATGACCATCAGACCTA	con	2	Keratinocytes	0.470447	0	0	0	0	0
con_ATGACCATCCCGATCT	con	6	T_NK_cells	0	0	0	0	0	1.14875
con_ATGACCATCCTCAGGG	con	3	Keratinocytes	0	0	0	0	0	0
con_ATGAGGGCACGAGGTA	con	12	DC	0	0	0	0	0	0
con_ATGAGGGCATAGAATG	con	14	Keratinocytes	0.430076	0	0	0.960163	0	0
con_ATGAGGGCATCCCACT	con	1	Fibroblasts	0.892801	0.892801	0	0.892801	0	0
con_ATGAGGGCATGTGGTT	con	14	Keratinocytes	0.52707	0	0.52707	0.52707	0	0.52707
con_ATGAGGGGTAGAATGT	con	19	Fibroblasts	0	0	0	0	0	0.960562
con_ATGAGGGGTAGACAGC	con	3	Keratinocytes	1.23545	0	0	0	0	0
con_ATGAGGGGTTAAGCAA	con	3	Keratinocytes	0	0.796819	0	0	0.796819	0
con_ATGAGGGGTTCGTAAC	con	3	Keratinocytes	0	0	0	0	0	0
con_ATGAGGGGTTTCTATC	con	1	Fibroblasts	1.43105	0	0	0	0	0.492632
con_ATGAGTCAGACAACAT	con	2	Keratinocytes	0.936552	0.327714	0	0	0	0
con_ATGAGTCAGACTTGTC	con	1	Fibroblasts	1.40751	0	0	0.707343	0	1.40751
con_ATGAGTCAGGAAGTGA	con	1	Fibroblasts	0	0	0	0	0	0.862991
con_ATGAGTCAGTAGATCA	con	1	Fibroblasts	1.38603	0	0	0	0	1.38603
con_ATGAGTCAGTCATACC	con	4	Keratinocytes	0	0	0	0	0	0
con_ATGAGTCCACTATCCC	con	2	Keratinocytes	0.639269	0	0	0	0.639269	0
con_ATGAGTCCAGGTTCGC	con	11	Fibroblasts	0	0	0	0	0	0
con_ATGAGTCCATCAGTCA	con	1	Fibroblasts	1.54893	0.554626	0	0	0	1.17058
con_ATGAGTCGTAGATTGA	con	3	Keratinocytes	0	0	0	0	1.41024	0
con_ATGAGTCGTGAGAGGG	con	21	Pericytes	0	0	0	0	0	0
con_ATGAGTCGTGGCCTCA	con	13	Macrophages_monocytes	1.52332	0	0	0	0	0
con_ATGAGTCTCCGAGCTG	con	8	Fibroblasts	0	0	0	0	0	0
con_ATGAGTCTCTACGCAA	con	10	Keratinocytes	1.22968	0.591509	0	0	0	0
con_ATGAGTCTCTGTCCCA	con	3	Keratinocytes	0	0	0	0	0.585062	0
con_ATGAGTCTCTTAGGAC	con	3	Keratinocytes	1.28143	0	0	0	0	0
con_ATGATCGAGCACTTTG	con	8	Fibroblasts	0.760559	0	0	0	0	1.18752
con_ATGATCGCACACACTA	con	1	Fibroblasts	0.494896	0	0	0	0	0.824463
con_ATGATCGCACTAGGTT	con	21	Pericytes	1.9547	0	0	0	0	1.61765
con_ATGATCGCAGAGGACT	con	5	Keratinocytes	0.315673	0	0	0	0	0
con_ATGATCGCATACTGTG	con	4	Keratinocytes	0.627531	0	0	0	0	0
con_ATGATCGCATGGCTAT	con	4	Keratinocytes	0.722595	0.722595	0	0	0	0
con_ATGATCGGTTAGCGGA	con	13	Macrophages_monocytes	0.930999	0	0	0	0	0
con_ATGATCGTCCTTGACC	con	15	Neutrophils	0	0	0	0	0	0
con_ATGATCGTCTAGTACG	con	11	Fibroblasts	0	0	0	0	0	0
con_ATGCATGCAATATCCG	con	22	Fibroblasts	0.540668	0	0	0	0	0
con_ATGCATGCACACCTTC	con	4	Keratinocytes	0	0	0	0	0	0
con_ATGCATGCACGATAGG	con	18	B_cells	0	0	0	0	0	0
con_ATGCATGCACTTTAGG	con	1	Fibroblasts	0	0.515509	0	0	0	1.30778
con_ATGCATGCAGAGACTG	con	1	Fibroblasts	1.95902	0	0	0	0	1.23458
con_ATGCATGCAGCATACT	con	13	Macrophages_monocytes	1.21967	0	0	0	0	0
con_ATGCATGCATGGCCAC	con	1	Fibroblasts	0.773091	0.773091	0	0	0	0.773091
con_ATGCATGGTAAGACCG	con	2	Keratinocytes	0.46065	0.46065	0	0.46065	0.46065	0
con_ATGCATGGTGACGCCT	con	3	Keratinocytes	0	0	0	0	0	0
con_ATGCATGGTGGTATGG	con	1	Fibroblasts	1.34027	0	0	0.662702	0	0.662702
con_ATGCATGTCACTGGTA	con	3	Keratinocytes	0.770993	0	0	0	0	0.45803
con_ATGCCTCAGGTACATA	con	20	Neurons	0	0	0	0	0	0
con_ATGCCTCAGGTGGTTG	con	1	Fibroblasts	0	0	0	0	0	0
con_ATGCCTCAGTCGCTAT	con	11	Fibroblasts	1.93152	0	0	0	0	0.728867
con_ATGCCTCAGTTACGTC	con	3	Keratinocytes	0	0	0	0	0	0
con_ATGCCTCCACATTCTT	con	1	Fibroblasts	1.59752	0	0	0.754212	0	0.754212
con_ATGCCTCCAGGTCTCG	con	13	Macrophages_monocytes	1.21431	0	0	0	0	0
con_ATGCCTCCATAAGCGG	con	3	Keratinocytes	0	0	0	0	0	0
con_ATGCCTCCATTGGATC	con	2	Keratinocytes	1.42215	0	0	0	0	0
con_ATGCCTCGTACTTCCC	con	16	Keratinocytes	0	0	0	0	0	0
con_ATGCCTCGTCATAAAG	con	14	Keratinocytes	0.415564	0	0	0	0	0.415564
con_ATGCCTCGTCCAGGTC	con	13	Macrophages_monocytes	2.06985	0	0	0	0	0
con_ATGCCTCGTGATGTAA	con	9	Fibroblasts	0	0	0	0	0	0
con_ATGCCTCGTTAGAGAT	con	3	Keratinocytes	1.45427	0	0	0	0	0
con_ATGCCTCTCCATAGGT	con	23	Skeletal_Muscle_Progenitors	1.48605	0.760741	0	0	0	0
con_ATGCCTCTCCATCTCG	con	1	Fibroblasts	0	0	0	0.440488	0	1.16747
con_ATGCCTCTCCCATAGA	con	3	Keratinocytes	0.812356	0	0	0.486495	0	0
con_ATGCCTCTCGCTCCTA	con	3	Keratinocytes	0.810583	0	0	0	0	0
con_ATGCGATGTGAGACCA	con	1	Fibroblasts	0	0	0	0	0	2.28796
con_ATGGAGGAGTCTCTGA	con	3	Keratinocytes	0	0	0	0	0	0
con_ATGGAGGGTCGTTTCC	con	4	Keratinocytes	1.00456	0.623449	0	0.623449	0.623449	0
con_ATGGAGGGTTAAGGAT	con	1	Fibroblasts	1.68789	0.48841	0	0	0	1.06097
con_ATGGAGGGTTTACACG	con	1	Fibroblasts	0.829165	0	0	0	0	0
con_ATGGAGGTCAAAGGTA	con	5	Keratinocytes	0.940602	0	0	0	0	0
con_ATGGAGGTCCGTTGGG	con	3	Keratinocytes	1.73621	0.939462	0	0	0	0
con_ATGGAGGTCCTACCAC	con	1	Fibroblasts	0.92033	0	0	0	0	0.92033
con_ATGGAGGTCGACACTA	con	1	Fibroblasts	0	0	0	0	0	0
con_ATGGAGGTCGTCGGGT	con	3	Keratinocytes	0	0	0	0	0	0
con_ATGGATCAGAACTCCT	con	19	Fibroblasts	0.6849	0	0	0	0	1.0876
con_ATGGATCAGCAAATGT	con	1	Fibroblasts	1.01334	0	0	0	0	1.01334
con_ATGGATCAGGAGACCT	con	1	Fibroblasts	0.894679	0	0	0	0	0.544227
con_ATGGATCCACTTGACA	con	5	Keratinocytes	0.278926	0.278926	0	0	0	0
con_ATGGATCCAGCTGGTC	con	5	Keratinocytes	0.47003	0	0	0	0.26238	0
con_ATGGATCGTAACCAGG	con	4	Keratinocytes	0.893974	0	0	0.308371	0.308371	0
con_ATGGATCGTGAGACCA	con	21	Pericytes	0	0	0	0	0	1.71746
con_ATGGATCGTGTTGACT	con	2	Keratinocytes	1.72785	0	0	0	0	0
con_ATGGATCTCACTCTTA	con	20	Neurons	1.00063	0	0	0	0	0
con_ATGGATCTCCGCTGTT	con	20	Neurons	0	0	0	0	0	1.05548
con_ATGGATCTCCTCTCGA	con	3	Keratinocytes	0	0	0	0	0	0
con_ATGGATCTCGTCCTCA	con	10	Keratinocytes	0	0	0	0.34626	0	0
con_ATGGGAGAGAAACCAT	con	1	Fibroblasts	1.01177	0.362987	0	0.628734	0	0.628734
con_ATGGGAGAGATACATG	con	7	Vascular_smooth_muscle_cells	1.04081	0	0	0	0	0
con_ATGGGAGAGGATTCCT	con	4	Keratinocytes	1.02433	0	0	0	0	0
con_ATGGGAGCAGGTGGAT	con	3	Keratinocytes	0	0	0	0	0	0
con_ATGGGAGGTAGCACGA	con	1	Fibroblasts	1.7722	0	0	0	0	1.08299
con_ATGGGAGGTGGAGGTT	con	7	Vascular_smooth_muscle_cells	0	0	0	0	0	0
con_ATGGGAGGTTATGGTC	con	9	Fibroblasts	0	0	0	0	0	0
con_ATGGGAGTCCATCACC	con	4	Keratinocytes	1.35198	0	0	0	0	0
con_ATGGGAGTCGCTCTCA	con	1	Fibroblasts	0	0	0	0	0	0
con_ATGGGTTAGATGGTAT	con	3	Keratinocytes	0	0	0	0	0	0
con_ATGGGTTAGGGATCGT	con	1	Fibroblasts	1.18083	0	0	0	0	0
con_ATGGGTTAGTATGACA	con	21	Pericytes	1.24876	0	0	0	0	0
con_ATGGGTTCACAATTCG	con	9	Fibroblasts	1.22754	0	0	0	0	0.79137
con_ATGGGTTCACTGGCGT	con	4	Keratinocytes	0.80906	0	0	0	0	0
con_ATGGGTTGTTACAGCT	con	1	Fibroblasts	0	0	0	0	0	0
con_ATGGTTGAGTGCTACT	con	8	Fibroblasts	1.58235	0	0	0.572828	0	0.93474
con_ATGGTTGCAGACCTGC	con	11	Fibroblasts	0.935398	0	0	0	0	0
con_ATGGTTGCAGAGTAAT	con	3	Keratinocytes	0	0	0	0	0	0
con_ATGGTTGCATGAAGCG	con	8	Fibroblasts	0.545749	0	0	0	0	0.896823
con_ATGGTTGGTTAATGAG	con	9	Fibroblasts	0	0	0	0	0	1.17145
con_ATGGTTGGTTATAGCC	con	1	Fibroblasts	0.720448	0	0	0	0	0.720448
con_ATGGTTGTCCATGCAA	con	2	Keratinocytes	1.09932	0	0	0	0.511253	0
con_ATGGTTGTCGAGAATA	con	9	Fibroblasts	0	0	0	0	0	0
con_ATGGTTGTCGTTCATT	con	5	Keratinocytes	0.881976	0	0	0	0.249305	0
con_ATGTCCCCACCCAAGC	con	3	Keratinocytes	0	0	0	0	0	0
con_ATGTCCCCACGGTCTG	con	14	Keratinocytes	1.02216	0.636365	0	0	0	0
con_ATGTCCCCAGGCAATG	con	16	Keratinocytes	0	0	0	0	0	0
con_ATGTCCCCAGTTACCA	con	8	Fibroblasts	2.26934	0	0	1.00599	0	0
con_ATGTCCCGTCGCTTGG	con	3	Keratinocytes	0	0	0	0	0	0
con_ATGTCCCTCAGCAATC	con	9	Fibroblasts	0	0	0	0	0	0
con_ATGTCCCTCCCATAAG	con	3	Keratinocytes	0.998673	0.998673	0	0	0	0
con_ATGTCCCTCCTCTAGC	con	3	Keratinocytes	0	0	0	0	0	0
con_ATGTCCCTCGGTAAGG	con	1	Fibroblasts	0	0.548418	0	0	0	0.548418
con_ATGTCCCTCGTCCTCA	con	2	Keratinocytes	0.556177	0.556177	0	0	0	0
con_ATGTCTTAGACCATTC	con	8	Fibroblasts	1.66437	0	0	0.886841	0	1.1446
con_ATGTCTTCAACCAACT	con	4	Keratinocytes	0.358242	0	0	0.358242	0	0
con_ATGTCTTCACTCACTC	con	11	Fibroblasts	0.661905	0.384746	0	0	0	0
con_ATGTCTTCAGATAAAC	con	3	Keratinocytes	0	0	0	0	0	0
con_ATGTCTTGTACGTGAG	con	5	Keratinocytes	1.49163	0	0	0	0	0
con_ATGTCTTGTGACTCTA	con	2	Keratinocytes	0.600508	0	0	0	0	0.600508
con_ATGTCTTTCAAATGCC	con	3	Keratinocytes	0.756215	0	0	0.756215	0	0.756215
con_ATTACCTAGACAACTA	con	8	Fibroblasts	1.60662	0	0	0	0	1.09626
con_ATTACCTAGATCCCAT	con	17	Endothelial_cells	1.76277	0	0	0	0	2.10935
con_ATTACCTAGCTAGCCC	con	3	Keratinocytes	1.01882	0	0	1.01882	0	0.633904
con_ATTACCTCACCGGTCA	con	14	Keratinocytes	0.645892	0	0	0	0	0
con_ATTACCTCATCCCGTT	con	4	Keratinocytes	1.38659	0	0	0	0.693347	0
con_ATTACCTGTGCACAAG	con	3	Keratinocytes	0.890593	0	0	0.890593	0	0
con_ATTACCTGTGCCTAAT	con	8	Fibroblasts	2.31364	0.699304	0	0	0.699304	0
con_ATTACCTGTTGTATGC	con	1	Fibroblasts	1.01174	0	0	0.628714	0	1.50425
con_ATTACCTTCCTGTAGA	con	2	Keratinocytes	1.22913	0	0	0.676665	0	0
con_ATTACCTTCTGTCGTC	con	1	Fibroblasts	0.754719	0.754719	0	0.754719	0	1.17989
con_ATTACTCAGCTTAAGA	con	1	Fibroblasts	0	0	0	0	0	1.44146
con_ATTACTCAGGTTTACC	con	7	Vascular_smooth_muscle_cells	0	0	0	0	0	0
con_ATTACTCAGTGGTGAC	con	4	Keratinocytes	1.59574	0	0	0	0	0
con_ATTACTCCAATTCTCT	con	4	Keratinocytes	0.752814	0	0	0	0	0
con_ATTACTCCATGGGAAC	con	1	Fibroblasts	1.16646	0.552082	0	0	0	1.37307
con_ATTACTCGTGATTGGG	con	9	Fibroblasts	0	0	0	0	0	0
con_ATTACTCGTGGCAACA	con	10	Keratinocytes	0.940246	0	0	0	0.329413	0.329413
[truncated: 35,767 more rows]
